# Supplementary material for: Tactical games model in physical education: A systematic review
Source: PLoS One. 2024 Nov 8;19(11):e0311321. doi: 10.1371/journal.pone.0311321 (PMC11548843; doi:10.1371/journal.pone.0311321)
Supplement: S2 File — (XLSX) [file pone.0311321.s002.xlsx]

## Sheet: Sheet1
Type	Author	Year	Title	Journal	DOI	Database
Journal Article	J. K. Okamuro; R. B. Goldberg	1992	A mutant lectin gene is rescued from an insertion element that blocks its expression	Plant Cell	10.1105/tpc.4.9.1141	Scopus
Journal Article	J. F. Gréhaigne; P. Godbout; D. Bouthier	1999	The foundations of tactics and strategy in team sports	Journal of Teaching in Physical Education	10.1123/jtpe.18.2.159	Scopus
Journal Article	J. M. Harrison; L. A. Preece; C. L. Blakemore; R. P. Richards; C. Wilkinson; G. W. Fellingham	1999	Effects of two instructional models - Skill teaching and mastery learning - On skill development, knowledge, self-efficacy, and game play in volleyball	Journal of Teaching in Physical Education	10.1123/jtpe.19.1.34	Scopus
Journal Article	J. F. Richard; P. Godbout; M. Tousignant; J. F. Gréhaigne	1999	The try-out of a team sport performance assessment procedure in elementary and junior high school physical education classes	Journal of Teaching in Physical Education	10.1123/jtpe.18.3.336	Scopus
Journal Article	M. T. Blomqvist; P. Luhtanen; L. Laakso; E. Keskinen	2000	Validation of a video-based game-understanding test procedure in badminton	Journal of Teaching in Physical Education	10.1123/jtpe.19.3.325	Scopus
Journal Article	J. F. Richard; P. Godbout; J. F. Gréhaigne	2000	Students’ precision and interobserver reliability of performance assessment in team sports	Research Quarterly for Exercise and Sport	10.1080/02701367.2000.10608885	Scopus
Journal Article	P. A. Bechtel; M. O'Sullivan; R. M. Oliver	2001	Implementing Sport Eougation: Staying Sane When Making Change	Strategies	10.1080/08924562.2001.10591528	Scopus
Journal Article	T. Hopper; R. Bell	2001	“Can We Play THAT Game Again?!”	Strategies	10.1080/08924562.2001.10591507	Scopus
Journal Article	P. Blanchard; F. A. Froude; J. B. Martin; H. Dryfhout-Clark; J. T. Woods	2002	Four years of continuous total gaseous mercury (TGM) measurements at sites in Ontario, Canada	Atmospheric Environment	10.1016/S1352-2310(02)00344-8	Scopus
Journal Article	D. Kirk; A. MacPhail	2002	Teaching Games for Understanding and situated learning: Rethinking the Bunker-Thorpe model	Journal of Teaching in Physical Education	10.1123/jtpe.21.2.177	Scopus
Journal Article	C. R. Bruce; M. J. Anderson; A. L. Carey; D. G. Newman; A. Bonen; A. D. Kriketos; G. J. Cooney; J. A. Hawley	2003	Muscle Oxidative Capacity Is a Better Predictor of Insulin Sensitivity than Lipid Status	Journal of Clinical Endocrinology and Metabolism	10.1210/jc.2003-030791	Scopus
Journal Article	N. Skirka	2003	Learning Soccer: Group Tactics	Strategies	10.1080/08924562.2003.10591067	Scopus
Journal Article	P. Bonifacci	2004	Children with low motor ability have lower visual-motor integration ability but unaffected perceptual skills	Human Movement Science	10.1016/j.humov.2004.08.002	Scopus
Journal Article	M. Crespo; M. M. Reid; D. Miley	2004	Tennis: Applied Examples of a Game-based Teaching Approach	Strategies	10.1080/08924562.2004.10591100	Scopus
Journal Article	M. D. Curtner-Smith; S. Sofo	2004	Influence of a Critically Oriented Methods Course and Early Field Experience on Preservice Teachers' Conceptions of Teaching	Sport, Education and Society	10.1080/1357332042000175845	Scopus
Journal Article	B. Dyson; L. L. Griffin; P. Hastie	2004	Sport education, tactical games, and cooperative learning: Theoretical and pedagogical considerations	Quest	10.1080/00336297.2004.10491823	Scopus
Journal Article	K. Gubacs	2004	ORGANIZED CHAOS: Implementing an Invasion Games Unit	Strategies	10.1080/08924562.2004.10591110	Scopus
Journal Article	M. C. McNeill; J. M. Fry; S. C. Wright; W. K. C. Tan; K. S. S. Tan; P. G. Schempp	2004	'In the Local Context': Singaporean Challenges to Teaching Games on Practicum	Sport, Education and Society	10.1080/1357332042000175791	Scopus
Journal Article	D. E. Belka	2005	Two vs One Keep Away: A Simple Game of Beginning Tactics	Strategies	10.1080/08924562.2005.10591130	Scopus
Journal Article	O. R. Contreras Jordán; L. M. García López; E. Cervelló Gimeno	2005	Transfer of tactical knowledge from invasion games to floorball	Journal of Human Movement Studies		Scopus
Book Section	D. Kirk	2005	Model-based teaching and assessment in physical education: The tactical games model	Physical Education: Essential Issues	10.4135/9781446215876.n7	Scopus
Journal Article	K. Morgan; K. Kingston; J. Sproule	2005	Effects of different teaching styles on the teacher behaviours that influence motivational climate and pupils' motivation in physical education	European Physical Education Review	10.1177/1356336X05056651	Scopus
Journal Article	K. Patton; L. L. Griffin; D. Sheehy; R. Arnold; A. M. Gallo; K. Pagnano; P. Dodds; M. L. Henninger; A. James	2005	Chapter 2: Navigating the mentoring process in a research-based teacher development project: A situated learning perspective	Journal of Teaching in Physical Education	10.1123/jtpe.24.4.302	Scopus
Journal Article	I. B. Tallir; E. Musch; M. Valcke; M. Lenoir	2005	Effects of two instructional approaches for basketball on decision-making and recognition ability	International Journal of Sport Psychology		Scopus
Journal Article	E. Zetou; G. Giatsis; G. Tzetzis	2005	Validation and reliability of beach volleyball skill test instruments	Journal of Human Movement Studies		Scopus
Journal Article		2006	Esoteric and aesthetic treatments for fabrics	Textilat		Scopus
Journal Article	D. Chatzopoulos; A. Drakou; M. Kotzamanidou; H. Tsorbatzoudis	2006	Girls' soccer performance and motivation: Games vs Technique approach	Perceptual and Motor Skills	10.2466/PMS.103.2.463-470	Scopus
Journal Article	D. Chatzopoulos; H. Tsormbatzoudis; A. Drakou	2006	Combinations of technique and games approaches: Effects on game performance and motivation	Journal of Human Movement Studies		Scopus
Book Section	C. Collier	2006	Models and curricula of physical education teacher education	Handbook of Physical Education	10.4135/9781848608009.n22	Scopus
Journal Article	C. D. Ennis	2006	Curriculum: Forming and reshaping the vision of physical education in a high need, low demand world of schools	Quest	10.1080/00336297.2006.10491871	Scopus
Journal Article	T. D. French; L. M. Campbell; D. A. Jackson; J. M. Casselman; W. A. Scheider; A. Hayton	2006	Long-term changes in legacy trace organic contaminants and mercury in Lake Ontario salmon in relation to source controls, trophodynamics, and climatic variability	Limnology and Oceanography	10.4319/lo.2006.51.6.2794	Scopus
Journal Article	P. A. Hastie; O. A. Sinelnikov	2006	Russian students' participation in and perceptions of a season of Sport Education	European Physical Education Review	10.1177/1356336X06065166	Scopus
Journal Article	D. Memmert	2006	Developing creative thinking in a gifted sport enrichment program and the crucial role of attention processes	High Ability Studies	10.1080/13598130600947176	Scopus
Book Section	J. Oslin; S. Mitchell	2006	Game-centered approaches to teaching physical education	Handbook of Physical Education	10.4135/9781848608009.n35	Scopus
Journal Article	G. L. Rikard; D. Banville	2006	High school student attitudes about physical education	Sport, Education and Society	10.1080/13573320600924882	Scopus
Journal Article	S. Tozer; H. Horsley	2006	Chapter 8: Professional development of teachers in physical education - Where are we now?	Journal of Teaching in Physical Education	10.1123/jtpe.25.4.450	Scopus
Book Section	H. Van Der Mars	2006	Time and learning in physical education	Handbook of Physical Education	10.4135/9781848608009.n11	Scopus
Journal Article	S. Wright; M. McNeill; J. Fry; S. Tan; C. Tan; P. Schempp	2006	Implications of student teachers' implementation of a curricular innovation	Journal of Teaching in Physical Education	10.1123/jtpe.25.3.310	Scopus
Journal Article	P. A. Bechtel; M. O'Sullivan	2007	Enhancers and inhibitors of teacher change among secondary physical educators	Journal of Teaching in Physical Education	10.1123/jtpe.26.3.221	Scopus
Journal Article	J. Y. Chow; K. Davids; C. Button; R. Shuttleworth; I. Renshaw; D. Araújo	2007	The role of nonlinear pedagogy in physical education	Review of Educational Research	10.3102/003465430305615	Scopus
Journal Article	D. Memmert; P. Furley	2007	I spy with my little eye!": Breadth of attention, inattentional blindness, and tactical decision making in team sports"	Journal of Sport and Exercise Psychology	10.1123/jsep.29.3.365	Scopus
Journal Article	D. Memmert; K. Roth	2007	The effects of non-specific and specific concepts on tactical creativity in team ball sports	Journal of Sports Sciences	10.1080/02640410601129755	Scopus
Journal Article	M. Metzler	2007	Looking for (and finding) modern day pioneers in kinesiology and physical education in higher education	Quest	10.1080/00336297.2007.10483553	Scopus
Journal Article	S. P. Mohapatra; I. Nikolova; A. Mitchell	2007	Managing mercury in the great lakes: An analytical review of abatement policies	Journal of Environmental Management	10.1016/j.jenvman.2006.01.015	Scopus
Journal Article	T. Rossi; J. M. Fry; M. McNeill; C. W. K. Tan	2007	The Games Concept Approach (GCA) as a mandated practice: Views of Singaporean teachers	Sport, Education and Society	10.1080/13573320601081591	Scopus
Journal Article	K. Suzuki; T. Nishijima	2007	Sensitivity of the soccer defending skill scale: A comparison between teams	European Journal of Sport Science	10.1080/17461390601012595	Scopus
Journal Article	I. B. Tallir; M. Lenoir; M. Valcke; E. Musch	2007	Do alternative instructional approaches result in different game performance learning outcomes? Authentic assessment in varying game conditions	International Journal of Sport Psychology		Scopus
Journal Article	S. F. Ayers; L. D. Housner	2008	A descriptive analysis of undergraduate PETE programs	Journal of Teaching in Physical Education	10.1123/jtpe.27.1.51	Scopus
Journal Article	J. Bailey	2008	Rundowns in Physical Education? Try it with the Tactical Approach!	Strategies	10.1080/08924562.2008.10590810	Scopus
Book	K. Green	2008	Understanding physical education	Understanding Physical Education	10.4135/9781446213520	Scopus
Journal Article	R. Gurvitch; B. T. Blankenship; M. W. Metzler; J. L. Lund	2008	Chapter 3: Student teachers' implementation of model-based instruction: Facilitators and inhibitors	Journal of Teaching in Physical Education	10.1123/jtpe.27.4.466	Scopus
Journal Article	R. Gurvitch; J. L. Lund; M. W. Metzler	2008	Chapter 1: Researching the adoption of model-based instruction - Context and chapter summaries	Journal of Teaching in Physical Education	10.1123/jtpe.27.4.449	Scopus
Journal Article	P. H. Kulinna	2008	Models for curriculum and pedagogy in elementary school physical education	Elementary School Journal	10.1086/529104	Scopus
Journal Article	R. Light; N. Wallian	2008	A constructivist-informed approach to teaching swimming	Quest	10.1080/00336297.2008.10483588	Scopus
Journal Article	A. MacPhail; D. Kirk; L. Griffin	2008	Throwing and catching as relational skills in game play: Situated learning in a modified game unit	Journal of Teaching in Physical Education	10.1123/jtpe.27.1.100	Scopus
Journal Article	J. L. Mandigo; N. Holt; A. Anderson; J. Sheppard	2008	Children's motivational experiences following autonomy-supportive games lessons	European Physical Education Review	10.1177/1356336X08095673	Scopus
Journal Article	D. Memmert; S. Harvey	2008	The Game Performance Assessment Instrument (GPAI): Some concerns and solutions for further development	Journal of Teaching in Physical Education	10.1123/jtpe.27.2.220	Scopus
Journal Article	K. Patton; L. L. Griffin	2008	Three physical education programs' adaptive approaches to change: 'How can I spin that so it works for me?'	Sport, Education and Society	10.1080/13573320802445033	Scopus
Journal Article	K. Patton; L. L. Griffin	2008	Experiences and patterns of change in a physical education teacher development project	Journal of Teaching in Physical Education	10.1123/jtpe.27.3.272	Scopus
Journal Article	V. Riihimäki; T. Väärämäki; J. Vartiainen; T. Korhonen	2008	Techno-economical inspection of high-speed Internet connection for trains	IET Intelligent Transport Systems	10.1049/iet-its:20070014	Scopus
Journal Article	A. Casey; B. Dyson; A. Campbell	2009	Action research in physical education: Focusing beyond myself through cooperative learning	Educational Action Research	10.1080/09650790903093508	Scopus
Journal Article	L. M. García López; O. R. Contreras Jordán; D. Penney; T. Chandler	2009	The role of transfer in games teaching: Implications for the development of the sports curriculum	European Physical Education Review	10.1177/1356336X09105211	Scopus
Journal Article	S. Harvey; C. Hughes	2009	Teaching and Assessing Tag Rugby Made Simple	Strategies	10.1080/08924562.2009.10590828	Scopus
Journal Article	K. Howarth; J. Bailey	2009	Game Shaping — A Tool for Teachers	Strategies	10.1080/08924562.2009.10590819	Scopus
Journal Article	B. Lenzen; C. Theunissen; M. Cloes	2009	Situated analysis of team handball players' decisions: An exploratory study	Journal of Teaching in Physical Education	10.1123/jtpe.28.1.54	Scopus
Journal Article	K. R. Lodewyk; K. L. Gammage; P. J. Sullivan	2009	Relations among body size discrepancy, gender, and indices of motivation and achievement in high school physical education	Journal of Teaching in Physical Education	10.1123/jtpe.28.4.362	Scopus
Journal Article	C. Lupo; A. Tessitore; C. Cortis; A. Ammendolia; F. Figura; L. Capranica	2009	A physiological, time-motion, and technical comparison of youth water polo and Acquagoal	Journal of Sports Sciences	10.1080/02640410902946477	Scopus
Journal Article	E. Ortega; J. M. Palao; P. S. De Baranda; L. M. García	2009	Preferences and levels of satisfaction in technical and tactical actions and in type of offense and defense utilized in competition by youth basketball players	Revista de Psicologia del Deporte		Scopus
Journal Article	E. Ortega Toro; J. M. Palao Andrés; C. Puigcerver Mula	2009	Heart rate, task organization and different game situations in basketball	Revista Internacional de Medicina y Ciencias de la Actividad Fisica y del Deporte		Scopus
Journal Article	D. Penney; R. Brooker; P. Hay; L. Gillespie	2009	Curriculum, pedagogy and assessment: Three message systems of schooling and dimensions of quality physical education	Sport, Education and Society	10.1080/13573320903217125	Scopus
Journal Article	S. Pill	2009	Preparing middle and secondary school pre-service teachers to teach physical education through a focus on tactical games pedagogy	Curriculum Perspectives		Scopus
Journal Article	E. I. H. Siwik; L. M. Campbell; G. Mierle	2009	Fine-scale mercury trends in temperate deciduous tree leaves from Ontario, Canada	Science of the Total Environment	10.1016/j.scitotenv.2009.08.044	Scopus
Book	R. Tinning	2009	Pedagogy and human movement: Theory, practice, research	Pedagogy and Human Movement: Theory, Practice, Research	10.4324/9780203885499	Scopus
Journal Article	M. Valentini; L. Battistelli	2009	Psychomotor education to foster mathematical logic skills	Policlinico - Sezione Medica		Scopus
Journal Article	C. L. Wang; A. Ha	2009	Pre-service teachers' perception of teaching games for understanding: A Hong Kong perspective	European Physical Education Review	10.1177/1356336X09364724	Scopus
Journal Article	S. Wright; M. McNeill; J. M. Fry	2009	The tactical approach to teaching games from teaching, learning and mentoring perspectives	Sport, Education and Society	10.1080/13573320902809153	Scopus
Journal Article	J. Bednarik; E. Kolar; G. Jurak	2010	Analysis of the sports services market in Slovenia	Kinesiology		Scopus
Journal Article	A. Casey; B. Dyson	2010	The implementation of models-based practice in physical education through action research	European Physical Education Review	10.1177/1356336X09345222	Scopus
Journal Article	D. Collins; R. Martindale; A. Button; K. Sowerby	2010	Building a physically active and talent rich culture: An educationally sound approach	European Physical Education Review	10.1177/1356336X10369196	Scopus
Journal Article	J. M. Fry; C. W. K. Tan; M. McNeill; S. Wright	2010	Children's perspectives on conceptual games teaching: A value-adding experience	Physical Education and Sport Pedagogy	10.1080/17408980902813927	Scopus
Journal Article	J. M. García-Manso; D. Rodríguez-Matoso; S. Sarmiento; Y. de Saa; D. Vaamonde; D. Rodríguez-Ruiz; M. E. da Silva-Grigoletto	2010	Tensiomyography as muscle evaluation tool in sports	Revista Andaluza de Medicina del Deporte		Scopus
Journal Article	M. D. González; A. Campos	2010	Teacher's methodology of the schoolar school according to his initial qualification	Revista de Psicodidactica		Scopus
Journal Article	S. González-Víllora; L. M. García-López; D. G. D. Del Campo; O. R. Contrerasjordán	2010	Tactical awareness and decision making in youth football players (12 years): A descriptive study	Infancia y Aprendizaje	10.1174/021037010793139644	Scopus
Journal Article	K. Gubacs-Collins	2010	Tactical Speedball	Strategies	10.1080/08924562.2010.10590888	Scopus
Journal Article	S. Harvey; C. J. Cushion; A. N. Massa-Gonzalez	2010	Learning a new method: Teaching Games for Understanding in the coaches' eyes	Physical Education and Sport Pedagogy	10.1080/17408980903535818	Scopus
Journal Article	S. Harvey; C. J. Cushion; H. M. Wegis; A. N. Massa-Gonzalez	2010	Teaching games for understanding in American high-school soccer: A quantitative data analysis using the game performance assessment instrument	Physical Education and Sport Pedagogy	10.1080/17408980902729354	Scopus
Journal Article	S. Honda	2010	An examination of a tactical learning model in kendo for introduction courses where kendo armour rental is not available	Archives of Budo		Scopus
Journal Article	H. Hubball; S. Mitchell; P. Reddy	2010	Universities’ masters world cup soccer: Integrated sports science research and implementation of an international masters soccer community	World Leisure Journal	10.1080/04419057.2010.9674622	Scopus
Book	L. Kidman; S. J. Hanrahan	2010	The coaching process: A practical guide to becoming an effective sports coach: Third edition	The Coaching Process: A Practical Guide to Becoming an Effective Sports Coach: Third Edition	10.4324/9780203857427	Scopus
Journal Article	F. M. Kozub	2010	Shufflegolf: Teaching golf strategies and etiquette to young children and learners with intellectual disabilities	Strategies	10.1080/08924562.2010.10590918	Scopus
Journal Article	M. C. McNeill; J. M. Fry	2010	Physical education and health in singapore schools	Asia-Pacific Journal of Health, Sport and Physical Education	10.1080/18377122.2010.9730321	Scopus
Journal Article	D. Memmert; S. Harvey	2010	Identification of non-specific tactical tasks in invasion games	Physical Education and Sport Pedagogy	10.1080/17408980903273121	Scopus
Journal Article	K. Pagnano-Richardson; M. L. Henninger	2010	Using game play scenarios to go beyond the traditional written test	Strategies	10.1080/08924562.2010.10590917	Scopus
Journal Article	F. R. M. Pereira; I. M. R. Mesquita; A. B. Graça	2010	Relating content and nature of information when teaching volleyball in youth volleyball training settings	Kinesiology		Scopus
Journal Article	S. Roberts	2010	What can coach education programmes learn from the teachers? Model-Based Instruction in a UK national governing body award course	International Journal of Sports Science and Coaching	10.1260/1747-9541.5.1.109	Scopus
Journal Article	L. M. Ruiz; J. L. Graupera; J. A. Moreno; I. Rico	2010	Social preferences for learning among adolescents in secondary physical education	Journal of Teaching in Physical Education	10.1123/jtpe.29.1.3	Scopus
Journal Article	H. Sun; A. Chen	2010	A pedagogical understanding of the self-determination theory in physical education	Quest	10.1080/00336297.2010.10483655	Scopus
Journal Article	M. Touvier; S. Bertrais; H. Charreire; A. Vergnaud; S. Hercberg; J. Oppert	2010	Changes in leisure-time physical activity and sedentary behaviour at retirement: A prospective study in middle-aged French subjects	International Journal of Behavioral Nutrition and Physical Activity	10.1186/1479-5868-7-14	Scopus
Journal Article	Z. Valová; P. Jurajda; M. Janáĉ; I. Bernardová; H. Hudcová	2010	Spatiotemporal trends of heavy metal concentrations in fish of the River Morava (Danube basin)	Journal of Environmental Science and Health - Part A Toxic/Hazardous Substances and Environmental Engineering	10.1080/10934529.2010.520605	Scopus
Journal Article	S. Wright; M. Grenier; J. Seaman	2010	An Interdisciplinary View and Analysis of “Constructivism” in Kinesiology	Quest	10.1080/00336297.2010.10483642	Scopus
Journal Article	X. Zhou; J. Du; C. Wang; S. Liu	2010	Source apportionment and distribution of atmospheric mercury in urban Beijing, China	Chinese Journal of Geochemistry	10.1007/s11631-010-0182-y	Scopus
Book Section	S. C. Ang; D. Penney; K. Swabey	2011	PURSUING SOCIAL AND EMOTIONAL LEARNING OUTCOMES THROUGH SPORT EDUCATION: An Australian case study	Sport Education: International Perspectives	10.4324/9780203807156-11	Scopus
Journal Article	M. Balakrishnan; S. Rengasamy; M. S. Aman	2011	Effect of teaching games for understanding approach on students' cognitive learning outcome	World Academy of Science, Engineering and Technology		Scopus
Book	M. Bar-Eli; H. Plessner; M. Raab	2011	Judgement, Decision Making and Success in Sport	Judgement, Decision Making and Success in Sport	10.1002/9781119977032	Scopus
Journal Article	I. Bejleri; R. L. Steiner; A. Fischman; J. M. Schmucker	2011	Using GIS to analyze the role of barriers and facilitators to walking in children's travel to school	Urban Design International	10.1057/udi.2010.18	Scopus
Journal Article	G. V. Broek; F. Boen; M. Claessens; J. Feys; T. Ceux	2011	Comparison of three instructional approaches to enhance tactical knowledge in volleyball among university students	Journal of Teaching in Physical Education	10.1123/jtpe.30.4.375	Scopus
Journal Article	S. E. Brown; D. Macdonald	2011	A lost opportunity? Vocational education in physical education	Physical Education and Sport Pedagogy	10.1080/17408989.2010.535196	Scopus
Book Section	A. Button	2011	Aims, principles and methodologies in talent identification and development	Performance Psychology	10.1016/B978-0-443-06734-1.00002-X	Scopus
Journal Article	R. V. Casarin; R. S. Reverdito; D. L. Greboggy; C. A. Afonso; A. J. Scaglia	2011	Model and Play Soccer in the Process of Education: Global and specific principles	Movimento	10.22456/1982-8918.16302	Scopus
Journal Article	F. J. Castejón Oliva; L. F. Martínez Muñoz; J. del Campo Vecino; F. M. Argudo Iturriaga	2011	Analysis of the documentation for the coaches youth basketball teaching	Revista Internacional de Medicina y Ciencias de la Actividad Fisica y del Deporte		Scopus
Journal Article	W. Chen; K. Hendricks; K. Archibald	2011	Assessing pre-service teachers' quality teaching practices	Educational Research and Evaluation	10.1080/13803611.2011.578008	Scopus
Book Section	S. Chong Ang; D. Penney; K. Swabey	2011	Pursuing social and emotional learning outcomes through sport education: An Australian case study	Sport Education: International Perspectives	10.4324/9780203807156-15	Scopus
Journal Article	M. Clancy	2011	Re-presenting Ireland: Tourism, branding and national identity in Ireland	Journal of International Relations and Development	10.1057/jird.2010.4	Scopus
Journal Article	P. Constantinou	2011	Empowering Pre-Service Physical Educators through the Planning and Instruction of a Novel Activity Unit	Strategies	10.1080/08924562.2011.10590930	Scopus
Journal Article	S. J. Cramer	2011	Using the Tactical Games Approach when Teaching Rugby and Tchoukball	Strategies	10.1080/08924562.2011.10592137	Scopus
Journal Article	J. M. Fry; M. C. McNeill	2011	'in the nation's good': Physical education and school sport in Singapore	European Physical Education Review	10.1177/1356336X11416730	Scopus
Journal Article	L. Haerens; G. Cardon; I. De Bourdeaudhuij; D. Kirk	2011	Toward the Development of a Pedagogical Model for Health-Based Physical Education	Quest	10.1080/00336297.2011.10483684	Scopus
Journal Article	T. Hopper	2011	Game-as-teacher: Modification by adaptation in learning through game-play	Asia-Pacific Journal of Health, Sport and Physical Education	10.1080/18377122.2011.9730348	Scopus
Book Section	J. Lambert	2011	Learning and teaching through games activities	The Really Useful Physical Education Book: Learning and Teaching Across the 7-14 Age Range	10.4324/9780203858134	Scopus
Journal Article	M. Morano; D. Colella; M. Caroli	2011	Gross motor skill performance in a sample of overweight and non-overweight preschool children	International Journal of Pediatric Obesity	10.3109/17477166.2011.613665	Scopus
Journal Article	D. S. M. Moreno; L. M. G. López; M. S. del Valle Díaz; I. S. Martínez	2011	Spanish primary school students' knowledge of invasion games	Physical Education and Sport Pedagogy	10.1080/17408989.2010.535195	Scopus
Journal Article	H. J. Oh; S. Bullard; R. Hovatter	2011	Speedminton: Using the Tactical Games Model in Secondary Physical Education	Strategies	10.1080/08924562.2011.10592130	Scopus
Journal Article	J. S. Olivares; S. G. Víllora; L. M. García López	2011	Comparison of the performance of soccer players aged 8-9 years old in two modified games 3 against 3	Cuadernos de Psicologia del Deporte		Scopus
Journal Article	E. B. Oslen; C. caram; M. Griffin	2011	Teaching Youth Rugby: Instructional strategies and models that work	Strategies	10.1080/08924562.2011.10590955	Scopus
Book Section	D. Penney; P. Newhouse; A. Jones; A. Campbell	2011	Digital technologies: Enhancing pedagogy and extending opportunities for learning in senior secondary physical education?	Technologies for Enhancing Pedagogy, Engagement and Empowerment in Education: Creating Learning-Friendly Environments	10.4018/978-1-61350-074-3.ch002	Scopus
Journal Article	F. R. M. Pereira; A. B. D. S. Graça; M. Blomqvist; I. M. R. Mesquita	2011	Instructional approaches in youth volleyball training settings: The influence of players age and gender	International Journal of Sport Psychology		Scopus
Journal Article	D. Perlman	2011	The influence of an autonomy-supportive intervention on preservice teacher instruction: A self-determined perspective	Australian Journal of Teacher Education		Scopus
Journal Article	F. Perrotta; F. Corona; C. Cozzarelli	2011	The efficacy of the project motorfit: Educational actions through physical activity in schools	Sport Science		Scopus
Journal Article	S. Pill	2011	Teacher engagement with teaching games for understanding - game sense in physical education	Journal of Physical Education and Sport		Scopus
Journal Article	R. Psotta; A. Martin	2011	Changes in decision making skill and skill execution in soccer performance: The intervention study	Acta Universitatis Palackianae Olomucensis, Gymnica	10.5507/ag.2011.008	Scopus
Book Section	M. Raab; J. G. Johnson	2011	Implicit learning as a means to intuitive decision making in sports	Intuition: In Judgment and Decision Making	10.4324/9780203838099	Scopus
Journal Article	S. G. Villora; L. M. G. López; J. C. P. Vicedo; O. R. C. Jordán	2011	Tactical knowledge and decision making in young football players (10 years old)	Revista de Psicologia del Deporte		Scopus
Journal Article	G. Ward; G. Griggs	2011	Principles of Play: A proposed framework towards a holistic overview of games in primary physical education	Education 3-13	10.1080/03004279.2010.480945	Scopus
Journal Article	J. Yáñez; F. J. Castejón	2011	The use of transfer to learn collective tactics in sports in secondary education	Infancia y Aprendizaje	10.1174/021037011794390148	Scopus
Journal Article	L. Bruce; D. Farrow; A. Raynor	2012	How specific is domain specificity: Does it extend across playing position?	Journal of Science and Medicine in Sport	10.1016/j.jsams.2011.11.255	Scopus
Book	D. Callcott; J. Miller; S. Wilson-Gahan	2012	Health and physical education: Preparing educators for the future	Health and Physical Education: Preparing Educators for the Future	10.1017/CBO9781139524346	Scopus
Journal Article	E. Casolino; C. Lupo; C. Cortis; S. Chiodo; C. Minganti; L. Capranica; A. Tessitore	2012	Technical and tactical analysis of youth taekwondo performance	Journal of Strength and Conditioning Research	10.1519/JSC.0b013e318231a66d	Scopus
Journal Article	F. Clemente; R. F. Rocha; A. Korgaokar	2012	Teaching physical education: The usefulness of the teaching games for understanding and the constraints-led approach	Journal of Physical Education and Sport	10.7752/jpes.2012.04062	Scopus
Journal Article	U. C. Corrêa; F. A. M. Alegre; A. M. Freudenheim; S. dos Santos; G. Tani	2012	The game of futsal as an adaptive process	Nonlinear Dynamics, Psychology, and Life Sciences		Scopus
Journal Article	M. Díaz-Del-Cueto; J. L. Hernández-Álvarez; F. J. Castejón	2012	Question-answer strategy as key change of sports comprehensive teaching in Physical Education: Case studies	Cultura y Educacion	10.1174/113564012802845677	Scopus
Book Section	J. Fernández-Río; A. Méndez-Giménez	2012	Innovative practice through the use of self-made materials: The cooperative learning model in Spain	Cooperative Learning in Physical Education: A Research-Based Approach	10.4324/9780203132982	Scopus
Book Section	J. Fernández-Río; A. Méndez-Giménez	2012	Innovative practice through the use of self-made materials: The Cooperative Learning model in Spain	Cooperative Learning in Physical Education: A research based approach	10.4324/9780203132982-12	Scopus
Book	J. G. Gréhaigne; J. F. Richard; L. L. Griffin	2012	Teaching and learning team sports and games	Teaching and Learning Team Sports and Games	10.4324/9780203620700	Scopus
Journal Article	G. Griggs; G. Ward	2012	Physical Education in the UK: Disconnections and reconnections	Curriculum Journal	10.1080/09585176.2012.678500	Scopus
Journal Article	D. Gutierrez; L. M. García-López	2012	Gender differences in game behaviour in invasion games	Physical Education and Sport Pedagogy	10.1080/17408989.2012.690379	Scopus
Book	P. Hay; D. Penney	2012	Assessment in physical education: A sociocultural perspective	Assessment in Physical Education: A Sociocultural Perspective	10.4324/9780203133163	Scopus
Book	J. Lawrence	2012	Teaching primary physical education	Teaching Primary Physical Education	10.4135/9781446288733	Scopus
Book	R. Light	2012	Game Sense: Pedagogy for Performance, Participation and Enjoyment	Game Sense: Pedagogy for Performance, Participation and Enjoyment	10.4324/9780203114643	Scopus
Journal Article	C. Lupo; L. Capranica; A. Ammendolia; F. Rizzuto; A. Tessitore	2012	Performance analysis in youth waterbasket - A physiological, time motion, and notational analysis of a new aquatic team sport	International Journal of Performance Analysis in Sport	10.1080/24748668.2012.11868578	Scopus
Journal Article	D. Memmert	2012	Creativity in Sports Game	Sportwissenschaft	10.1007/s12662-012-0237-9	Scopus
Journal Article	A. Méndez-Giménez; J. Fernández-Río; A. Casey	2012	Using the TGFU tactical hierarchy to enhance student understanding of game play. Expanding the target games category	Cultura, Ciencia y Deporte	10.12800/ccd.v7i20.59	Scopus
Journal Article	I. Mesquita; C. Farias; P. Hastie	2012	The impact of a hybrid Sport Education-Invasion Games Competence Model soccer unit on students' decision making, skill execution and overall game performance	European Physical Education Review	10.1177/1356336X12440027	Scopus
Journal Article	A. Mousiolis; L. Michala; A. Antsaklis	2012	Polycystic ovary syndrome: Double click and right check. What do patients learn from the Internet about PCOS?	European Journal of Obstetrics and Gynecology and Reproductive Biology	10.1016/j.ejogrb.2012.03.028	Scopus
Journal Article	J. Oslin; C. Collier	2012	Rethinking the boundaries: Response	Quest	10.1080/00336297.2012.669317	Scopus
Journal Article	N. Parekh; S. D. Hodges; A. M. Pollock; G. Kirkwood	2012	Communicating the risk of injury in schoolboy rugby: Using Poisson probability as an alternative presentation of the epidemiology	British Journal of Sports Medicine	10.1136/bjsports-2011-090431	Scopus
Journal Article	D. Penney; A. Jones; P. Newhouse; A. Cambell	2012	Developing a digital assessment in senior secondary physical education	Physical Education and Sport Pedagogy	10.1080/17408989.2011.582490	Scopus
Journal Article	D. Perlman; G. Forrest; P. Pearson	2012	Nintendo Wii: Opportunities to put the education back into physical education	Australian Journal of Teacher Education	10.14221/ajte.2012v37n7.6	Scopus
Journal Article	S. Pill; D. Penney; K. Swabey	2012	Rethinking sport teaching in physical education: A case study of research based innovation in teacher education	Australian Journal of Teacher Education	10.14221/ajte.2012v37n8.2	Scopus
Conference Proceedings	C. Pîrlogea	2012	The efficiency of investments in renewable energy at macroeconomic level. An econometric approach	Innovation Vision 2020: Sustainable growth, Entrepreneurship, and Economic Development - Proceedings of the 19th International Business Information Management Association Conference		Scopus
Journal Article	R. Steiger	2012	Scenarios for skiing tourism in Austria: Integrating demographics with an analysis of climate change	Journal of Sustainable Tourism	10.1080/09669582.2012.680464	Scopus
Journal Article	C. W. K. Tan; J. Y. Chow; K. Davids	2012	'How does TGfU work?': Examining the relationship between learning design in TGfU and a nonlinear pedagogy	Physical Education and Sport Pedagogy	10.1080/17408989.2011.582486	Scopus
Journal Article	L. Wang; A. S. Ha	2012	Factors influencing pre-service teachers' perception of teaching games for understanding: A constructivist perspective	Sport, Education and Society	10.1080/13573322.2011.607954	Scopus
Journal Article	E. Zetou; V. Koronas; I. Athanailidis; P. Koussis	2012	Learning tennis skill through game Play and Stay in elementary pupils	Journal of Human Sport and Exercise	10.4100/jhse.2012.72.19	Scopus
Journal Article	P. Zhan; P. Ward; W. Li; S. Sutherland; J. Goodway	2012	Effects of play practice on teaching table tennis skills	Journal of Teaching in Physical Education	10.1123/jtpe.31.1.71	Scopus
Journal Article	M. T. Abad Robles; P. J. Benito; F. J. Giménez Fuentes-Guerra; J. Robles Rodríguez	2013	Pedagogy of the teaching for understanding: A revision of the literature	Cultura, Ciencia y Deporte	10.12800/ccd.v8i23.300	Scopus
Conference Proceedings	A. P. Achilleos; C. Mettouris; G. A. Papadopoulos; K. Neureiter; C. Rappold; C. Moser; M. Tscheligi; L. Vajda; A. Toth; P. Hanak; O. Jimenez; R. Smit	2013	The connected vitality system: Enhancing social presence for older adults	Proceedings of the 12th International Conference on Telecommunications, ConTEL 2013		Scopus
Journal Article	S. C. Ang; D. Penney	2013	Promoting social and emotional learning outcomes in physical education: Insights from a school-based research project in Singapore	Asia-Pacific Journal of Health, Sport and Physical Education	10.1080/18377122.2013.836768	Scopus
Journal Article	T. A. Brusseau; D. Scheer	2013	Using Croquet to Teach Golf in Physical Education	Strategies	10.1080/08924562.2013.799922	Scopus
Journal Article	J. Butler	2013	Situating ethics in games education	Canadian Journal of Education		Scopus
Journal Article	A. Calderón; D. M. De Ojeda; P. A. Hastie	2013	Students and teachers' perception after practice with two pedagogical models in physical education	RICYDE: Revista Internacional de Ciencias del Deporte	10.5232/ricyde2013.03204	Scopus
Journal Article	W. Chen; K. Hendricks; W. Zhu	2013	Development and validation of the basketball offensive game performance instrument	Journal of Teaching in Physical Education	10.1123/jtpe.32.1.100	Scopus
Journal Article	C. J. Cushion	2013	Applying Game Centered Approaches in coaching: a critical analysis of the ‘dilemmas of practice’ impacting change	Sports Coaching Review	10.1080/21640629.2013.861312	Scopus
Book Section	H. Dolles; S. Söderman	2013	The network of value captures in football club management: A framework to develop and analyse competitive advantage in professional team sports	Handbook of Research on Sport and Business	10.4337/9781781005866.00030	Scopus
Journal Article	J. Fernández-Río; A. Méndez-Giménez; D. Méndez-Alonso	2013	Effects of three instructional approaches in adolescents' physical self-concept	Cultura y Educacion	10.1174/113564013808906870	Scopus
Book Section	G. Forrest	2013	Questions and answers: Understanding the connection between questioning and knowledge in game-centred approaches	Contemporary Developments in Games Teaching	10.4324/9780203797730	Scopus
Book Section	J. M. Fry; M. C. McNeill	2013	Teaching how to play and teach games in Singapore: A decade in the field	Contemporary Developments in Games Teaching	10.4324/9780203797730	Scopus
Journal Article	S. González-Víllora; L. M. García-López; D. Gutiérrez-Díaz; J. C. Pastor-Vicedo	2013	Tactical awareness, decision making and skill in youth soccer players (under-14 years)	Journal of Human Sport and Exercise	10.4100/jhse.2012.82.09	Scopus
Book Section	K. Jarrett; S. Harvey	2013	Recent trends in research literature on game-based approaches to teaching and coaching games	Contemporary Developments in Games Teaching	10.4324/9780203797730	Scopus
Book Section	R. L. Light	2013	Positive pedagogy for physical education and sport: Game Sense as an example	Contemporary Developments in Games Teaching	10.4324/9780203797730	Scopus
Journal Article	R. L. Light; A. Mooney	2013	Introduction	Contemporary Developments in Games Teaching	10.4324/9780203797730	Scopus
Journal Article	E. Lorente; D. Kirk	2013	Alternative democratic assessment in PETE: An action-research study exploring risks, challenges and solutions	Sport, Education and Society	10.1080/13573322.2012.713859	Scopus
Journal Article	A. Marck; G. Berthelot; É Billaud; G. Boeuf; V. Masson-Delmotte; J. F. Toussaint	2013	The pillars of a new humanism: Ceilings or transition? Where is the crisis leading?	Futuribles: Analyse et Prospective		Scopus
Book Section	P. Mike; B. Dimitrios	2013	SMEs in tourism destinations	Trends in European Tourism Planning and Organisation		Scopus
Journal Article	B. Nastav; M. Malej; A. Malej	2013	Is it possible to determine the economic impact of jellyfish outbreaks on fisheries? A case study - Slovenia	Mediterranean Marine Science	10.12681/mms.382	Scopus
Journal Article	D. Pavelková; P. Dostál	2013	Measuring a company's performance: The identification of correlation between EVA and selected financial indicators with use of genetic algorithm	WSEAS Transactions on Business and Economics		Scopus
Book Section	M. Peters; D. Buhalis	2013	SMEs in Tourism Destinations	Trends in European Tourism Planning and Organisation		Scopus
Book Section	K. P. Richardson; D. Sheehy; T. Hopper	2013	Modification by adaptation: Proposing another pedagogical principle for TGfU	Complexity Thinking in Physical Education: Reframing Curriculum, Pedagogy and Research	10.4324/9780203126455	Scopus
Journal Article	A. J. Scaglia; R. S. Reverdito; L. Leonardo; C. J. R. Lizana	2013	Collective sports games teaching: Essential competencies and game logic amid the systemic organizational process	Movimento	10.22456/1982-8918.37893	Scopus
Journal Article	B. Storey; J. Butler	2013	Complexity thinking in PE: Game-centred approaches, games as complex adaptive systems, and ecological values	Physical Education and Sport Pedagogy	10.1080/17408989.2011.649721	Scopus
Book Section	N. Suzuki	2013	Innovation in the Japanese games curriculum	Contemporary Developments in Games Teaching	10.4324/9780203797730	Scopus
Journal Article	G. Thomas; K. Morgan; I. Mesquita	2013	Examining the implementation of a Teaching Games for Understanding approach in junior rugby using a reflective practice design	Sports Coaching Review	10.1080/21640629.2013.855000	Scopus
Journal Article	D. Tindall	2013	Creating disability awareness through sport: exploring the participation, attitudes and perceptions of post-primary female students in Ireland	Irish Educational Studies	10.1080/03323315.2013.859339	Scopus
Book Section	R. Tinning; A. Rossi	2013	Thinking about complexity thinking for physical education	Complexity Thinking in Physical Education: Reframing Curriculum, Pedagogy and Research	10.4324/9780203126455	Scopus
Book Section	A. P. Turner	2013	Learning games concepts by design	Contemporary Developments in Games Teaching	10.4324/9780203797730	Scopus
Journal Article	T. Wallhead; A. C. Garn; C. Vidoni; C. Youngberg	2013	Game play participation of amotivated students during sport education	Journal of Teaching in Physical Education	10.1123/jtpe.32.2.149	Scopus
Journal Article	L. Wang	2013	Using the theory of planned behavior to understand the beliefs of Chinese teachers concerning teaching games for understanding	Journal of Teaching in Physical Education	10.1123/jtpe.32.1.4	Scopus
Journal Article	L. Wang; A. S. Ha	2013	Three groups of teachers' views, learning experiences, and understandings of teaching games for understanding	Physical Education and Sport Pedagogy	10.1080/17408989.2012.666789	Scopus
Journal Article	J. Arias-Estero; F. Castejón	2014	Using instruments for tactical assessment in physical education and extra-curricular sports	European Physical Education Review	10.1177/1356336X14539214	Scopus
Journal Article	J. Butler	2014	TGfU – Would you know it if you saw it? Benchmarks from the tacit knowledge of the founders	European Physical Education Review	10.1177/1356336X14534356	Scopus
Journal Article	A. Casey	2014	Models-based practice: Great white hope or white elephant?	Physical Education and Sport Pedagogy	10.1080/17408989.2012.726977	Scopus
Journal Article	J. Y. Chow; C. W. K. Tan; M. C. Y. Lee; C. Button	2014	Possibilities and implications of using a motion-tracking system in physical education	European Physical Education Review	10.1177/1356336X14535057	Scopus
Journal Article	F. M. Clemente	2014	Umavisão IntegraDa Do Modelo Teaching Games For Understanding: Adequando Os Esti Los De Ensino E Questionamento À Realidade Da Educação Fisica	Revista Brasileira de Ciencias do Esporte	10.1590/S0101-32892014000200021	Scopus
Journal Article	C. R. B. C. De Souza; E. S. Müller; I. T. Costa; A. B. S. Graça	2014	Which tactical behaviors from Under-14 youth soccer players might be improved after 20 training sessions?	Revista Brasileira de Ciencias do Esporte	10.1590/s0101-32892014000100006	Scopus
Journal Article	B. Dyson	2014	Quality physical education: A commentary on effective physical education teaching	Research Quarterly for Exercise and Sport	10.1080/02701367.2014.904155	Scopus
Journal Article	H. Folgado; K. A. P. M. Lemmink; W. Frencken; J. Sampaio	2014	Length, width and centroid distance as measures of teams tactical performance in youth football	European Journal of Sport Science	10.1080/17461391.2012.730060	Scopus
Journal Article	P. Gouilly	2014	Life expectancy in good health of physiotherapy	Kinesitherapie	10.1016/j.kine.2013.12.007	Scopus
Journal Article	P. J. Greco; L. M. Campos Aburachid; S. R. Da Silva; J. C. Perez Morales	2014	Content validation of tactical-technical actions of the Tactical Procedure Knowledge Test - Sporting Orientation	Motricidade	10.6063/motricidade.10(1).2124	Scopus
Book	S. Gross; L. Klemmer	2014	Introduction to tourism transport	Introduction to Tourism Transport		Scopus
Journal Article	D. Gutiérrez; J. Fisette; L. M. García-López; O. Contreras	2014	Assessment of secondary school students' game performance related to tactical contexts	Journal of Human Kinetics	10.2478/hukin-2014-0076	Scopus
Journal Article	S. Harvey; K. Jarrett	2014	A review of the game-centred approaches to teaching and coaching literature since 2006	Physical Education and Sport Pedagogy	10.1080/17408989.2012.754005	Scopus
Journal Article	P. Higueras; S. Lorenzo; J. M. Esbrí; E. M. García-Noguero; L. Reyes-Bozo	2014	Soil pollution related to mercury-mining activities in the proximity of Usagre (Badajoz, SW Spain)	International Journal of Mining, Reclamation and Environment	10.1080/17480930.2014.967918	Scopus
Journal Article	T. Kienbacher; R. Habenicht; C. Starek; P. Mair; M. Wolf; B. Paul; S. Riegler; J. Kollmitzer; G. Ebenbichler	2014	The potential use of spectral electromyographic fatigue as a screening and outcome monitoring tool of sarcopenic back muscle alterations	Journal of NeuroEngineering and Rehabilitation	10.1186/1743-0003-11-106	Scopus
Journal Article	T. Kienbacher; B. Paul; R. Habenicht; C. Starek; M. Wolf; J. Kollmitzer; G. Ebenbichler	2014	Reliability of isometric trunk moment measurements in healthy persons over 50 years of age	Journal of Rehabilitation Medicine	10.2340/16501977-1266	Scopus
Book	C. Kouroupetroglou	2014	Enhancing the human experience through assistive technologies and e-accessibility	Enhancing the Human Experience through Assistive Technologies and E-Accessibility	10.4018/978-1-4666-6130-1	Scopus
Journal Article	M. W. Kozak	2014	10 years of cohesion policy in Poland	Studia Regionalne i Lokalne	10.7366/1509499545802	Scopus
Journal Article	T. E. Lee	2014	Effects of a cooperative learning strategy on the effectiveness of physical fitness teaching and constraining factors	Mathematical Problems in Engineering	10.1155/2014/519291	Scopus
Journal Article	R. Light; C. Curry; A. Mooney	2014	Game sense as a model for delivering quality teaching in physical education	Asia-Pacific Journal of Health, Sport and Physical Education	10.1080/18377122.2014.868291	Scopus
Journal Article	G. Lindsey; K. Nordback; M. A. Figliozzi	2014	Institutionalizing bicycle and pedestrian monitoring programs in three states	Transportation Research Record	10.3141/2443-15	Scopus
Journal Article	J. Lossie; C. Köhncke; S. Mahmoodzadeh; W. Steffen; M. Canepari; M. Maffei; M. Taube; O. Larchevêque; P. Baumert; H. Haase; R. Bottinelli; V. Regitz-Zagrosek; I. Morano	2014	Molecular mechanism regulating myosin and cardiac functions by ELC	Biochemical and Biophysical Research Communications	10.1016/j.bbrc.2014.05.142	Scopus
Journal Article	U. Moor; A. Moor; P. Põldma; L. Heinmaa	2014	Consumer preferences of apples in Estonia and changes in attitudes over five years	Agricultural and Food Science	10.23986/afsci.40936	Scopus
Journal Article	N. O'Leary; C. Longmore; R. Medcalf	2014	The influence of occupational socialisation upon a teacher's interpretation and delivery of Teaching Games for Understanding to pupils experiencing social and emotional behavioural difficulties	Support for Learning	10.1111/1467-9604.12046	Scopus
Journal Article	R. Panagiotopoulou	2014	The legacies of the Athens 2004 Olympic Games: A bitter-sweet burden	Contemporary Social Science	10.1080/21582041.2013.838297	Scopus
Journal Article	S. Stolz; S. Pill	2014	Teaching games and sport for understanding: Exploring and reconsidering its relevance in physical education	European Physical Education Review	10.1177/1356336X13496001	Scopus
Journal Article	P. Alders; J. Costa-Font; M. de Klerk; R. Frank	2015	What is the impact of policy differences on nursing home utilization? The cases of Germany and the Netherlands	Health Policy	10.1016/j.healthpol.2015.02.006	Scopus
Journal Article	T. A. Brusseau; R. D. Burns	2015	Step count and MVPA compendium for middle school physical education activities	Journal of Physical Education and Sport	10.7752/jpes.2015.04098	Scopus
Book	D. Callcott; J. Miller; S. W. Gahan	2015	Health and Physical Education: Preparing educators for the future, Second edition	Health and Physical Education: Preparing educators for the future, Second edition	10.1017/CBO9781316018903	Scopus
Journal Article	M. Cañadas Alonso; S. J. Ibáñez; N. Leite	2015	A novice coach’s planning of the technical and tactical content of youth basketball training: A case study	International Journal of Performance Analysis in Sport	10.1080/24748668.2015.11868815	Scopus
Book	J. Y. Chow; K. Davids; C. Button; I. Renshaw	2015	Nonlinear pedagogy in skill acquisition: An introduction	Nonlinear Pedagogy in Skill Acquisition: An Introduction	10.4324/9781315813042	Scopus
Journal Article	F. M. Clemente; F. M. L. Martins; R. S. Mendes; F. Campos	2015	Inspecting the performance of neutral players in different small-sided games	Motriz. Revista de Educacao Fisica	10.1590/S1980-65742015000100006	Scopus
Journal Article	F. M. Clemente; D. P. Wong; F. M. L. Martins; R. Mendes	2015	Differences in U14 football players' performance between different small-sided conditioned games	RICYDE: Revista Internacional de Ciencias del Deporte	10.5232/ricyde2015.04206	Scopus
Journal Article	T. Coelho; R. Santos; C. Paúl; R. J. J. Gobbens; L. Fernandes	2015	Portuguese version of the Tilburg Frailty Indicator: Transcultural adaptation and psychometric validation	Geriatrics and Gerontology International	10.1111/ggi.12373	Scopus
Journal Article	E. Cope; S. Harvey; D. Kirk	2015	Reflections on using visual research methods in sports coaching	Qualitative Research in Sport, Exercise and Health	10.1080/2159676X.2013.877959	Scopus
Journal Article	F. Darnis; L. Lafont	2015	Cooperative learning and dyadic interactions: two modes of knowledge construction in socio-constructivist settings for team-sport teaching	Physical Education and Sport Pedagogy	10.1080/17408989.2013.803528	Scopus
Journal Article	D. Deka; L. A. Von Hagen	2015	The Evolution of School Siting and Its Implications for Active Transportation in New Jersey	International Journal of Sustainable Transportation	10.1080/15568318.2013.847130	Scopus
Journal Article	C. F. Farias; I. R. Mesquita; P. A. Hastie	2015	Game performance and understanding within a hybrid sport education season	Journal of Teaching in Physical Education	10.1123/jtpe.2013-0149	Scopus
Journal Article	G. Forrest	2015	Systematic assessment of game-centred approach practices – the game-centred approach Assessment Scaffold	Physical Education and Sport Pedagogy	10.1080/17408989.2013.803526	Scopus
Journal Article	L. M. García-López; D. Gutiérrez	2015	The effects of a sport education season on empathy and assertiveness	Physical Education and Sport Pedagogy	10.1080/17408989.2013.780592	Scopus
Book Section	D. E. Hagarty	2015	Evolving process of recovery, change, and growth	Core Curriculum of Addictions Nursing: An Official Publication of the IntNSA: Third Edition		Scopus
Journal Article	S. Harvey; C. Cushion; P. Sammon	2015	Dilemmas faced by pre-service teachers when learning about and implementing a game-centred approach	European Physical Education Review	10.1177/1356336X14560773	Scopus
Journal Article	P. A. Hastie; T. L. Wallhead	2015	Operationalizing physical literacy through sport education	Journal of Sport and Health Science	10.1016/j.jshs.2015.04.001	Scopus
Journal Article	P. Heher; B. Maleiner; J. Prüller; A. H. Teuschl; J. Kollmitzer; X. Monforte; S. Wolbank; H. Redl; D. Rünzler; C. Fuchs	2015	A novel bioreactor for the generation of highly aligned 3D skeletal muscle-like constructs through orientation of fibrin via application of static strain	Acta Biomaterialia	10.1016/j.actbio.2015.06.033	Scopus
Journal Article	J. Kobza; M. Geremek	2015	Exploring the life expectancy increase in Poland in the context of CVD mortality fall: The risk assessment bottom-up approach, from health outcome to policies	Inquiry (United States)	10.1177/0046958015613091	Scopus
Journal Article	J. Koekoek; A. Knoppers	2015	The role of perceptions of friendships and peers in learning skills in physical education	Physical Education and Sport Pedagogy	10.1080/17408989.2013.837432	Scopus
Journal Article	A. Lopes; S. Fonseca; R. Lese; A. Baca	2015	Using Voronoi diagrams to describe tactical behaviour in invasive team sports: An application in basketball	Cuadernos de Psicologia del Deporte	10.4321/S1578-84232015000100012	Scopus
Journal Article	A. B. L. Maciel; A. L. P. Freitas	2015	Sustainable urban mobility: A multicriteria experimental approach conducted in Brazil	Progress in Industrial Ecology	10.1504/PIE.2015.076895	Scopus
Journal Article	C. T. Martín; A. Ric; R. Hristovski	2015	Creativity and emergence of specific dance movements using instructional constraints	Psychology of Aesthetics, Creativity, and the Arts	10.1037/a0038706	Scopus
Book Section	D. Memmert	2015	DEVELOPMENT OF TACTICAL CREATIVITY IN SPORTS	Routledge Handbook of Sport Expertise	10.4324/9781315776675-31	Scopus
Book	D. Memmert	2015	Teaching tactical creativity in sport: Research and practice	Teaching Tactical Creativity in Sport: Research and Practice	10.4324/9781315797618	Scopus
Journal Article	D. Memmert; W. Hillmann; S. Huttermann; T. Klein-Soetebier; S. Konig; S. Nopp; M. Rathschlag; K. Schul; S. Schwab; R. Thorpe; P. Furley; L. Almond; D. Bunker; J. Butler; F. Fasold; L. Griffin	2015	Top 10 research questions related to teaching games for understanding	Research Quarterly for Exercise and Sport	10.1080/02701367.2015.1087294	Scopus
Journal Article	A. Miller	2015	Games centered approaches in teaching children & adolescents: Systematic review of associated student outcomes	Journal of Teaching in Physical Education	10.1123/jtpe.2013-0155	Scopus
Book	D. Moellendorf; H. Widdows	2015	The routledge handbook of global ethics	The Routledge Handbook of Global Ethics	10.4324/9781315744520	Scopus
Journal Article	L. Monzani; A. S. Hernandez Bark; R. van Dick; J. M. Peiró	2015	The Synergistic Effect of Prototypicality and Authenticity in the Relation Between Leaders’ Biological Gender and Their Organizational Identification	Journal of Business Ethics	10.1007/s10551-014-2335-0	Scopus
Journal Article	S. Nathan	2015	Coaching school hockey in Malaysia: A exploratory analysis and effect of improvised TGfU pedagogical model on small sided game play	Journal of Physical Education and Sport	10.7752/jpes.2015.04109	Scopus
Journal Article	E. B. Olsen	2015	Batter's Choice and Differentiated Pitch Levels in Softball: A Student-Centered Approach	Strategies	10.1080/08924562.2015.1045375	Scopus
Journal Article	S. Ondoš; M. Káčerová	2015	Migration responses to regional labor market conditions in Slovakia	Ekonomicky casopis		Scopus
Journal Article	F. M. Otero-Saborido; Á C. Lluch; J. A. Gonzálezjurado	2015	Student precision and reliability of the team sport assessment in basketball: A primary education case study	South African Journal for Research in Sport, Physical Education and Recreation		Scopus
Journal Article	P. Parganas; C. Anagnostopoulos; S. Chadwick	2015	'You'll never tweet alone': Managing sports brands through social media	Journal of Brand Management	10.1057/bm.2015.32	Scopus
Journal Article	D. Perlman	2015	Assisting preservice teachers toward more motivationally supportive instruction	Journal of Teaching in Physical Education	10.1123/jtpe.2013-0208	Scopus
Book Section	S. Pill	2015	Valuing learning in, through, and about sport- physical education and the development of sport literacy	Transforming the Future of Learning with Educational Research	10.4018/978-1-4666-7495-0.ch002	Scopus
Journal Article	R. Podstawski; A. Honkanen; T. Boraczyński; M. Boraczyński; S. Mańkowski; D. Choszcz	2015	Physical fitness classification standards for Polish early education teachers	South African Journal for Research in Sport, Physical Education and Recreation		Scopus
Journal Article	J. Serra-Olivares; S. González-Víllora; L. M. García-López; D. Araújo	2015	Game-Based Approaches' Pedagogical Principles: Exploring Task Constraints in Youth Soccer	Journal of Human Kinetics	10.1515/hukin-2015-0053	Scopus
Journal Article	A. Škerjanc; M. D. Fikfak	2015	Sickness presence and stressful life events of health care workers	Central European Journal of Public Health		Scopus
Journal Article	L. Smith; S. Harvey; L. Savory; S. Fairclough; S. Kozub; C. Kerr	2015	Physical activity levels and motivational responses of boys and girls: A comparison of direct instruction and tactical games models of games teaching in physical education	European Physical Education Review	10.1177/1356336X14555293	Scopus
Journal Article	J. Vainikka	2015	Identities and regions: Exploring spatial narratives, legacies and practices with civic organizations in England and Finland	Nordia Geographical Publications		Scopus
Journal Article	P. R. Whipp; B. Jackson; J. A. Dimmock; J. Soh	2015	The effects of formalized and trained non-reciprocal peer teaching on psychosocial, behavioral, pedagogical, and motor learning outcomes in physical education	Frontiers in Psychology	10.3389/fpsyg.2015.00149	Scopus
Conference Proceedings	Y. F. Yang; M. C. Hsieh; M. T. Ku	2015	Development of a kinesthetic learning system for schoolchildrens' baseball learning based on competence motivation theory: Its effect on students' skill and motivation	Acta Oeconomica	10.1556/032.65.2015.S2.22	Scopus
Journal Article	B. Zschorlich; D. Gechter; I. M. Janßen; T. Swinehart; B. Wiegard; K. Koch	2015	Health information on the Internet: Who is searching for what, when and how?	Zeitschrift fur Evidenz, Fortbildung und Qualitat im Gesundheitswesen	10.1016/j.zefq.2015.03.003	Scopus
Journal Article	A. C. Aluculesei; P. Nistoreanu	2016	Romanian wellness tourism - A potential solution with positive implications for the effects of the aging population in the European Union	Amfiteatru Economic		Scopus
Journal Article	R. Andrisano-Ruggieri; M. Capunzo; P. Crescenzo; R. Savastano; G. Truda; F. De Caro; M. Pennisi; G. Boccia	2016	Inconsistency of sentinel events and no gender difference in the measurement of work-related stress	SAGE Open	10.1177/2158244016629527	Scopus
Journal Article	R. Araújo; I. Mesquita; P. Hastie; C. Pereira	2016	Students’ game performance improvements during a hybrid sport education–step-game-approach volleyball unit	European Physical Education Review	10.1177/1356336X15597927	Scopus
Journal Article	J. C. Bricker; C. A. Bailey; A. R. Driggers; T. C. McInnis; A. Alami	2016	A New Method for the Evaluation and Prediction of Base Stealing Performance	Journal of Strength and Conditioning Research	10.1519/JSC.0000000000001394	Scopus
Journal Article	A. Casey; P. Hastie; S. Jump	2016	Examining student-designed games through Suits’ theory of games	Sport, Education and Society	10.1080/13573322.2014.994174	Scopus
Book Section	A. Chatzipanteli	2016	Developing students metacognitive awareness within classical dance	Metacognition: Theory, Performance and Current Research		Scopus
Journal Article	A. Chatzipanteli; N. Digelidis; C. Karatzoglidis; R. Dean	2016	A tactical-game approach and enhancement of metacognitive behaviour in elementary school students	Physical Education and Sport Pedagogy	10.1080/17408989.2014.931366	Scopus
Book Section	F. M. Clemente	2016	Small-sided and conditioned games: An integrative training approach	SpringerBriefs in Applied Sciences and Technology	10.1007/978-981-10-0880-1_1	Scopus
Journal Article	F. M. Clemente; F. M. L. Martins; R. Mendes; P. Oliveira	2016	The effects of small-sided and conditioned gaines on the heart rate responses, technical and tactical performances measured by mathematical methods	Research Journal of Applied Sciences	10.3923/rjasci.2016.7-13	Scopus
Journal Article	J. Elvidge; A. Bullement; A. J. Hatswell	2016	Cost Effectiveness of Characterised Chondrocyte Implantation for Treatment of Cartilage Defects of the Knee in the UK	PharmacoEconomics	10.1007/s40273-016-0423-y	Scopus
Book Section	C. D. Ennis; A. Chen	2016	LEARNING MOTOR SKILL IN PHYSICAL EDUCATION	Handbook of Research on Learning and Instruction, Second edition	10.4324/9781315736419-16	Scopus
Journal Article	C. Evangelio; S. González-Víllora; J. Serra-Olivares; J. C. Pastor-Vicedo	2016	The Sport Education Model in Spain: A review of state of the art and outlook	Cuadernos de Psicologia del Deporte		Scopus
Journal Article	J. Fernández-Rio; A. Méndez-Giménez	2016	Cooperative learning: Pedagogical model for physical education	Retos		Scopus
Journal Article	A. Gil-Arias; M. P. Moreno; A. Garciá-Mas; A. Moreno; L. Garciá-González; F. Del Villar	2016	Reasoning and Action: Implementation of a Decision-Making Program in Sport	Spanish Journal of Psychology	10.1017/sjp.2016.58	Scopus
Journal Article	D. Gutierrez	2016	Game-Centered Approaches: Different Perspectives, Same Goals—Working Together for Learning	Research Quarterly for Exercise and Sport	10.1080/02701367.2016.1200422	Scopus
Journal Article	S. Harvey	2016	Building an Increased Evidence Base for Game-Centered Approaches in Professional Practice Settings	Research Quarterly for Exercise and Sport	10.1080/02701367.2016.1200417	Scopus
Journal Article	S. Harvey	2016	Dilemmas facing physical education teachers’ when teaching using game-centered approaches	Cultura, Ciencia y Deporte	10.12800/ccd.v11i33.762	Scopus
Journal Article	S. Harvey; S. Pill	2016	Comparisons of academic researchers' and physical education teachers' perspectives on the utilization of the tactical games model	Journal of Teaching in Physical Education	10.1123/jtpe.2016-0085	Scopus
Journal Article	S. Harvey; M. L. Smith; Y. Song; D. Robertson; R. Brown; L. R. Smith	2016	Gender and school-level differences in students' moderate and vigorous physical activity levels when taught basketball through the tactical games model	Journal of Teaching in Physical Education	10.1123/jtpe.2016-0089	Scopus
Journal Article	S. Harvey; Y. Song; J. H. Baek; H. van der Mars	2016	Two sides of the same coin: Student physical activity levels during a game-centred soccer unit	European Physical Education Review	10.1177/1356336X15614783	Scopus
Journal Article	É R. Joaquim; L. E. P. B. T. Dantas	2016	Teaching of futsal for intellectually disabled people	Revista Brasileira de Educacao Especial	10.1590/S1413-65382216000100008	Scopus
Journal Article	I. Kim	2016	Exploring changes to a teacher’s teaching practices and student learning through a volleyball content knowledge workshop	European Physical Education Review	10.1177/1356336X15599009	Scopus
Journal Article	T. E. Layne; P. A. Hastie	2016	Analysis of teaching physical education to second-grade students using sport education	Education 3-13	10.1080/03004279.2014.914551	Scopus
Book	R. Light	2016	Positive pedagogy for sport coaching: Athlete-centred coaching for individual sports	Positive Pedagogy for Sport Coaching: Athlete-centred coaching for individual sports	10.4324/9781315443720	Scopus
Journal Article	B. Llobet-Martí; V. López-Ros; J. Barrera-Gómez; J. Comino-Ruiz	2016	Assessing novices' game performance in rugby union: The Rugby Attack Assessment Instrument (RAAI)	Journal of Teaching in Physical Education	10.1123/jtpe.2014-0134	Scopus
Book	L. Lobo-Guerrero	2016	Insuring life: Value, security and risk	Insuring Life: Value, Security and Risk	10.4324/9781315880228	Scopus
Journal Article	A. Miller; E. Christensen; N. Eather; S. Gray; J. Sproule; J. Keay; D. Lubans	2016	Can physical education and physical activity outcomes be developed simultaneously using a game-centered approach?	European Physical Education Review	10.1177/1356336X15594548	Scopus
Journal Article	S. Molino; M. Dossena; D. Buonocore; M. Verri	2016	Sarcopenic obesity: An appraisal of the current status of knowledge and management in elderly people	Journal of Nutrition, Health and Aging	10.1007/s12603-015-0631-8	Scopus
Journal Article	B. Moy; I. Renshaw; K. Davids	2016	The impact of nonlinear pedagogy on physical education teacher education students’ intrinsic motivation	Physical Education and Sport Pedagogy	10.1080/17408989.2015.1072506	Scopus
Journal Article	S. Nathan	2016	Badminton instructional in Malaysian schools: a comparative analysis of TGfU and SDT pedagogical models	SpringerPlus	10.1186/s40064-016-2872-3	Scopus
Journal Article	I. Nikolić; S. Mraković; M. Kunješić	2016	Gender differences of preschool children in fundamental movement skills	Croatian Journal of Education	10.15516/cje.v18i0.2163	Scopus
Journal Article	P. G. O'Donoghue	2016	Using Technology to Evaluate Game Play for Beginners and Proficient Players That Encompasses Game-Play Evaluation	Research Quarterly for Exercise and Sport	10.1080/02701367.2016.1200405	Scopus
Journal Article	N. O’Leary	2016	Learning informally to use the ‘full version’ of teaching games for understanding	European Physical Education Review	10.1177/1356336X15586177	Scopus
Journal Article	J. Pereira; R. Araújo; C. Farias; C. Bessa; I. Mesquita	2016	Sport education and direct instruction units: Comparison of student knowledge development in athletics	Journal of Sports Science and Medicine		Scopus
Journal Article	C. Pesce; R. Marchetti; R. Forte; C. Crova; M. Scatigna; M. Goudas; S. J. Danish	2016	Youth life skills training: Exploring outcomes and mediating mechanisms of a group-randomized trial in physical education	Sport, Exercise, and Performance Psychology	10.1037/spy0000060	Scopus
Journal Article	J. Rauschenbach; D. R. Swartz	2016	Great Games That Disappeared	Strategies	10.1080/08924562.2015.1111786	Scopus
Journal Article	T. Romeas; A. Guldner; J. Faubert	2016	3D-Multiple Object Tracking training task improves passing decision-making accuracy in soccer players	Psychology of Sport and Exercise	10.1016/j.psychsport.2015.06.002	Scopus
Journal Article	J. A. Sánchez; I. M. Tamayo; L. J. C. Ríos	2016	The assessment in physical education through the Game Perfomance Assessment Instrument" (GPAI)"	Estudios Pedagogicos	10.4067/S0718-07052016000200001	Scopus
Journal Article	S. D. L. Santos; D. Memmert; J. Sampaio; N. Leite	2016	The spawns of creative behavior in team sports: A creativity developmental framework	Frontiers in Psychology	10.3389/fpsyg.2016.01282	Scopus
Journal Article	J. Serra-Olivares; F. M. Clemente; S. González-Víllora	2016	Tactical expertise assessment in youth football using representative tasks	SpringerPlus	10.1186/s40064-016-2955-1	Scopus
Journal Article	S. A. Stolz; S. Pill	2016	A narrative approach to exploring TGfU-GS	Sport, Education and Society	10.1080/13573322.2014.890930	Scopus
Journal Article	M. Stylianou; T. Kloeppel; P. Kulinna; H. Mars	2016	Teacher fidelity to a physical education curricular model and physical activity outcomes	Journal of Teaching in Physical Education	10.1123/jtpe.2016-0112	Scopus
Journal Article	B. Svagzdiene; J. Kuklyte	2016	The analysis of factors which have impact for summary innovation index in Germany, Estonia and Lithuania	Transformations in Business and Economics		Scopus
Journal Article	E. L. Todd; C. R. Begoña; C. I. Carol	2016	An evaluation of teachers’ knowledge and use of physical education instructional models	Journal of Physical Education and Sport	10.7752/jpes.2016.04208	Scopus
Journal Article	N. Tsangaridou; N. Genethliou	2016	Early childhood educators’ experience of an alternative physical education model	European Early Childhood Education Research Journal	10.1080/1350293X.2014.970852	Scopus
Journal Article	M. Tsetseli; E. Zetou; N. Vernadakis; M. Michalopoulou	2016	The effect of internal and external focus of attention on game performance in tennis	Acta Gymnica	10.5507/ag.2016.021	Scopus
Journal Article	D. Vinson; A. Brady; B. Moreland; N. Judge	2016	Exploring coach behaviours, session contexts and key stakeholder perceptions of non-linear coaching approaches in youth sport	International Journal of Sports Science and Coaching	10.1177/1747954115624824	Scopus
Journal Article	M. Yang; C. L. Tan; Y. Zhang; N. W. Ke; L. Zeng; A. Li; H. Zhang; J. J. Xiong; Z. H. Guo; B. L. Tian; X. B. Liu	2016	Applications of a novel tumor-grading-metastasis staging system for pancreatic neuroendocrine tumors: An analysis of surgical patients from a Chinese institution	Medicine (United States)	10.1097/MD.0000000000004213	Scopus
Journal Article	L. S. Agrati; F. Fischetti	2017	Physical activities and special education. A case-study with autism spectrum disorders students	Turkish Online Journal of Educational Technology		Scopus
Journal Article	J. M. C. Benjumea; E. S. López; J. C. F. Truan	2017	Material resources for gross motor development in schoolchildren aged 6-9	Apunts. Educacion Fisica y Deportes	10.5672/apunts.2014-0983.es.(2017/4).130.05	Scopus
Book	B. T. Blankenship	2017	The psychology of teaching physical education: From theory to practice	The Psychology of Teaching Physical Education: From Theory to Practice	10.4324/9781315212999	Scopus
Journal Article	R. M. Borges; F. J. González; A. C. A. Gaya; L. R. Galatti	2017	Dialogues on sports teaching: Continuous education through action research	Movimento	10.22456/1982-8918.71738	Scopus
Conference Proceedings	S. Chen; J. Chen; Q. Jin	2017	Generating video descriptions with topic guidance	ICMR 2017 - Proceedings of the 2017 ACM International Conference on Multimedia Retrieval	10.1145/3078971.3079000	Scopus
Journal Article	F. M. Clemente; S. González-Víllora; A. Delextrat; F. M. L. Martins; J. C. P. Vicedo	2017	Effects of the Sports Level, Format of the Game and Task Condition on Heart Rate Responses, Technical and Tactical Performance of Youth Basketball Players	Journal of Human Kinetics	10.1515/hukin-2017-0080	Scopus
Journal Article	M. Conejero Suárez; F. Claver Rabaz; C. Fernández-Echeverría; J. González-Silva; M. P. M. Arroyo	2017	Design and validation of an observation instrument to assess decision making in the reception action of volleyball	Cultura, Ciencia y Deporte	10.12800/ccd.v12i34.833	Scopus
Journal Article	J. Courel-Ibáñez; A. P. McRobert; E. O. Toro; D. C. Vélez	2017	Collective behaviour in basketball: A systematic review	International Journal of Performance Analysis in Sport	10.1080/24748668.2017.1303982	Scopus
Journal Article	R. A. Denardi; F. A. R. Clavijo; T. A. C. De Oliveira; S. L. Da Silva; B. Travassos; U. C. Corrêa	2017	The influence of defender's positional gap on the aces in the sport of volleyball	Journal of Human Sport and Exercise	10.14198/jhse.2017.122.05	Scopus
Journal Article	S. G. Espinosa; S. J. I. Godoy; S. F. Molina; L. R. Galatti	2017	Intervention programs for sports education in the school context, PETB and PEAB: Preliminary study	Retos	10.47197/RETOS.V0I31.43545	Scopus
Journal Article	C. Farias; P. A. Hastie; I. Mesquita	2017	Towards a more equitable and inclusive learning environment in Sport Education: results of an action research-based intervention	Sport, Education and Society	10.1080/13573322.2015.1040752	Scopus
Journal Article	E. Filippopoulou	2017	Archaeological Museums and Public Policies in Greece: A Gordian Knot	Museum International	10.1111/muse.12172	Scopus
Book Section	L. M. García-López; D. Gutiérrez	2017	Primary physical education in Spain	Routledge Handbook of Primary Physical Education	10.4324/9781315545257-24	Scopus
Journal Article	A. Gil-Arias; S. Harvey; A. Cárceles; A. Práxedes; F. Del Villar	2017	Impact of a hybrid TGfU-Sport Education unit on student motivation in physical education	PLoS ONE	10.1371/journal.pone.0179876	Scopus
Journal Article	S. González-Espinosa; S. F. Molina; J. García-Rubio; A. A. Medina; D. García-Santos	2017	Differences in learning according to the teaching method in basketball	Revista de Psicologia del Deporte		Scopus
Journal Article	S. González-Víllora; F. Manuel Clemente; F. M. L. Martins; J. C. Pastor-Vicedo	2017	Effects of regular and conditioned small-sided games on young football players' heart rate responses, technical performance, and network structure	Human Movement	10.5114/hm.2017.73618	Scopus
Journal Article	S. Harvey; L. M. García-López	2017	Objectively measured physical activity of different lesson contexts	Journal of Physical Education and Sport	10.7752/jpes.2017.02127	Scopus
Journal Article	S. Harvey; A. Gil-Arias; M. L. Smith; L. R. Smith	2017	Middle and Elementary School Students' Changes in Self-Determined Motivation in a Basketball Unit Taught using the Tactical Games Model	Journal of Human Kinetics	10.1515/hukin-2017-0146	Scopus
Book	S. R. Hodge; N. M. Murata; M. E. Block; L. J. Lieberman	2017	Case studies in adapted physical education: Empowering critical thinking	Case Studies in Adapted Physical Education: Empowering Critical Thinking	10.4324/9781315136035	Scopus
Journal Article	R. Hoekman; K. Breedveld; G. Kraaykamp	2017	Sport participation and the social and physical environment: explaining differences between urban and rural areas in the Netherlands	Leisure Studies	10.1080/02614367.2016.1182201	Scopus
Journal Article	O. Ivashchenko; O. Khudolii; S. Iermakov; S. Harkusha	2017	Physical exercises’ mastering level in classification of motor preparedness of 11-13 years old boys	Journal of Physical Education and Sport	10.7752/jpes.2017.03158	Scopus
Journal Article	P. Lavega; U. S. De Ocáriz; F. Lagardera; J. March; N. Puig	2017	Emotional experience in individual and cooperative traditional games. A gender perspective	Anales de Psicologia	10.6018/analesps.33.3.260811	Scopus
Journal Article	R. L. Light; S. Harvey	2017	Positive Pedagogy for sport coaching	Sport, Education and Society	10.1080/13573322.2015.1015977	Scopus
Journal Article	X. Ma	2017	Reforming approaches for the practical teaching of college English based on corpus and information system	Boletin Tecnico/Technical Bulletin		Scopus
Journal Article	A. I. R. Maas; D. K. Menon; P. D. David Adelson; N. Andelic; M. J. Bell; A. Belli; P. Bragge; A. Brazinova; A. Büki; R. M. Chesnut; G. Citerio; M. Coburn; D. Jamie Cooper; A. Tamara Crowder; E. Czeiter; M. Czosnyka; R. Diaz-Arrastia; J. P. Dreier; A. C. Duhaime; A. Ercole; T. A. van Essen; V. L. Feigin; G. Gao; J. Giacino; L. E. Gonzalez-Lara; R. L. Gruen; D. Gupta; J. A. Hartings; S. Hill; J. Y.…	2017	Traumatic brain injury: Integrated approaches to improve prevention, clinical care, and research	The Lancet Neurology	10.1016/S1474-4422(17)30371-X	Scopus
Journal Article	M. Mayhoub	2017	Cleaning innovative daylighting systems: Economic assessment	Energy and Buildings	10.1016/j.enbuild.2017.06.074	Scopus
Book Section	D. Memmert	2017	Tactical creativity in sport	The Cambridge Handbook of Creativity across Domains	10.1017/9781316274385.026	Scopus
Journal Article	E. S. Nagy; M. Bakacs; É Illés; B. Nagy; A. Varga; O. Kis; E. S. Molnár; É Martos	2017	Hungarian diet and nutritional status survey - OTAP2014 II. Energy and macronutrient intake of the Hungarian population	Orvosi Hetilap	10.1556/650.2017.30718	Scopus
Journal Article	S. Nathan	2017	The effect of teaching games of understanding as a coaching instruction had on adjust, cover and heart rate among malaysian and Indian junior hockey players	Sports	10.3390/sports5020044	Scopus
Journal Article	J. Oh; K. C. Graber	2017	National Curriculum for Physical Education in the United States	Quest	10.1080/00336297.2016.1218776	Scopus
Book	A. L. Pap	2017	Democratic decline in Hungary: Law and society in an illiberal democracy	Democratic Decline in Hungary: Law and Society in an Illiberal Democracy	10.4324/9781315168005	Scopus
Book Section	M. Parker; K. Patton	2017	Elementary physical education in the United States	Routledge Handbook of Primary Physical Education	10.4324/9781315545257-21	Scopus
Journal Article	S. Pill; S. Harvey; B. Hyndman	2017	Novel research approaches to gauge global teacher familiarity with game-based teaching in physical education: an exploratory #Twitter analysis	Asia-Pacific Journal of Health, Sport and Physical Education	10.1080/18377122.2017.1315953	Scopus
Journal Article	K. A. R. Richards; B. Gordon	2017	Socialisation and learning to teach using the teaching personal and social responsibility approach	Asia-Pacific Journal of Health, Sport and Physical Education	10.1080/18377122.2016.1272424	Scopus
Journal Article	A. Şahin; N. Bayköse; S. Civar Yavuz	2017	Examining the relationship between kinesthetic intelligence levels and problem solving skills of child and young sporters	Turkish Online Journal of Educational Technology		Scopus
Journal Article	N. Salimin; M. I. Shahril; J. Jani; A. Rahmat; G. Elumalai; L. Saad; N. A. Arwae	2017	Development assessment instrument for basic skills of invasion in physical education	Advanced Science Letters	10.1166/asl.2017.7193	Scopus
Journal Article	J. Serra-Olivares; J. Garcia-Rubio	2017	Tactical problems, key component of the representative design of tasks within the non-linear pedagogy approach applied to sports	Retos		Scopus
Journal Article	J. Sevil Serrano; A. Práxedes Pizarro; L. García-González; A. Moreno Domínguez; F. del Villar Álvarez	2017	Evolution of tactical behavior of soccer players across their development	International Journal of Performance Analysis in Sport	10.1080/24748668.2017.1406781	Scopus
Book Section	M. D. Thompson; D. Penney	2017	Assessment and standards	Routledge Handbook of Primary Physical Education	10.4324/9781315545257-7	Scopus
Journal Article	Z. Tsaurkubule	2017	Evaluating the efficiency of state socio-economic policy of Latvia	Contemporary Economics	10.5709/ce.1897-9254.246	Scopus
Journal Article	H. Urbancová; M. Fejfarová	2017	Age management aspects in the Czech Republic	Journal of East European Management Studies	10.5771/0949-6181-2017-4-621	Scopus
Journal Article	P. Van Mullem; J. Shimon; H. Van Mullem	2017	Building a Pedagogical Coaching Base: Pursuing Expertise in Teaching Sport	Strategies	10.1080/08924562.2017.1344171	Scopus
Journal Article	J. Viciana; D. Mayorga-Vega; S. Guijarro-Romero; A. Martínez-Baena	2017	Effect of two alternated teaching units of invasion team sports on the tactical learning in primary schoolchildren	International Journal of Performance Analysis in Sport	10.1080/24748668.2017.1331575	Scopus
Journal Article	K. Aggerholm; O. Standal; D. M. Barker; H. Larsson	2018	On practising in physical education: outline for a pedagogical model	Physical Education and Sport Pedagogy	10.1080/17408989.2017.1372408	Scopus
Journal Article	R. Atienza; A. Valencia; J. Devís	2018	Assessment experiences in physical education: An approach from teacher education	Estudios Pedagogicos	10.4067/S0718-07052018000200127	Scopus
Journal Article	A. Caballero-Guzman; B. Nowack	2018	Prospective nanomaterial mass flows to the environment by life cycle stage from five applications containing CuO, DPP, FeOx, CNT and SiO2	Journal of Cleaner Production	10.1016/j.jclepro.2018.08.265	Scopus
Journal Article	C. M. Capó-Vélez; B. Morales-Vargas; A. García-González; J. G. Grajales-Reyes; M. Delgado-Vélez; B. Madera; C. A. Báez-Pagán; O. Quesada; J. A. Lasalde-Dominicci	2018	The alpha7-nicotinic receptor contributes to gp120-induced neurotoxicity: Implications in HIV-Associated neurocognitive Disorders	Scientific Reports	10.1038/s41598-018-20271-x	Scopus
Journal Article	A. Casey; A. MacPhail	2018	Adopting a models-based approach to teaching physical education	Physical Education and Sport Pedagogy	10.1080/17408989.2018.1429588	Scopus
Journal Article	F. E. Cleland Donnelly; S. S. Mueller	2018	The Learning Connection: The Role of Movement-skill Learning in Teaching Developmental Games	Journal of Physical Education, Recreation and Dance	10.1080/07303084.2018.1440267	Scopus
Journal Article	K. Collins; R. Barcelona	2018	Keep ‘Em Playing: Strategies for Building Positive Sport Experiences	Strategies	10.1080/08924562.2018.1490231	Scopus
Journal Article	J. Courel-Ibáñez; E. Suárez-Cadenas; E. O. Toro; D. C. Vélez	2018	Training proposal for the inside game in basketball	Apunts. Educacion Fisica y Deportes	10.5672/APUNTS.2014-0983.CAT.(2018/3).133.07	Scopus
Journal Article	J. Courel-Ibáñez; E. Suárez-Cadenas; E. O. Toro; D. C. Vélez	2018	Training proposal for the inside game in basketball	Apunts. Educacion Fisica y Deportes	10.5672/apunts.2014-0983.es.(2018/3).133.07	Scopus
Journal Article	D. Coutinho; S. Santos; B. Gonçalves; B. Travassos; D. P. Wong; W. Schöllhorn; J. Sampaio	2018	The effects of an enrichment training program for youth football attackers	PLoS ONE	10.1371/journal.pone.0199008	Scopus
Journal Article	C. Farias; I. Mesquita; P. A. Hastie; T. O’Donovan	2018	Mediating Peer Teaching for Learning Games: An Action Research Intervention Across Three Consecutive Sport Education Seasons	Research Quarterly for Exercise and Sport	10.1080/02701367.2017.1402114	Scopus
Journal Article	C. Farias; C. Valério; I. Mesquita	2018	Sport education as a curriculum approach to student learning of invasion games: Effects on game performance and game involvement	Journal of Sports Science and Medicine		Scopus
Journal Article	B. Ferrer-Rosell; G. Coenders	2018	Destinations and crisis. Profiling tourists’ budget share from 2006 to 2012	Journal of Destination Marketing and Management	10.1016/j.jdmm.2016.07.002	Scopus
Journal Article	L. M. García López; D. Gutiérrez	2018	Contributions of the GPET to the GPAI: Tactical context adaptation and game behaviour	Retos		Scopus
Journal Article	Z. Guo	2018	Application of intelligent sensors in tactics teaching of badminton	IPPTA: Quarterly Journal of Indian Pulp and Paper Technical Association		Scopus
Journal Article	S. Harvey; S. Pill; L. Almond	2018	Old wine in new bottles: a response to claims that teaching games for understanding was not developed as a theoretically based pedagogical framework	Physical Education and Sport Pedagogy	10.1080/17408989.2017.1359526	Scopus
Book Section	T. Hopper; K. Sanford; H. Fu	2018	Video gaming design: Insights for Teaching Games for Understanding and Sport Education	Digital Technology in Physical Education: Global Perspectives	10.4324/9780203704011-8	Scopus
Journal Article	H. Hsu-Kim; C. S. Eckley; D. Achá; X. Feng; C. C. Gilmour; S. Jonsson; C. P. J. Mitchell	2018	Challenges and opportunities for managing aquatic mercury pollution in altered landscapes	Ambio	10.1007/s13280-017-1006-7	Scopus
Journal Article	K. Hyder; M. S. Weltersbach; M. Armstrong; K. Ferter; B. Townhill; A. Ahvonen; R. Arlinghaus; A. Baikov; M. Bellanger; J. Birzaks; T. Borch; G. Cambie; M. de Graaf; H. M. C. Diogo; Ł Dziemian; A. Gordoa; R. Grzebielec; B. Hartill; A. Kagervall; K. Kapiris; M. Karlsson; A. R. Kleiven; A. M. Lejk; H. Levrel; S. Lovell; J. Lyle; P. Moilanen; G. Monkman; B. Morales-Nin; E. Mugerza; R. Martinez; P. O'…	2018	Recreational sea fishing in Europe in a global context—Participation rates, fishing effort, expenditure, and implications for monitoring and assessment	Fish and Fisheries	10.1111/faf.12251	Scopus
Journal Article	F. M. A. Iturriaga; P. J. Borges-Hernández; E. Ruiz-Lara; J. Prieto Bermejo	2018	Experimental analysis of a protocol for teaching simple temporary numerical inequality in U14 water polo players	Journal of Human Sport and Exercise	10.14198/jhse.2018.131.02	Scopus
Journal Article	O. Ivashchenko; O. Khudolii; S. Iermakov; S. Chernenko; O. Honcharenko	2018	Full factorial experiment and discriminant analysis in determining peculiarities of motor skills development in boys aged 9	Journal of Physical Education and Sport	10.7752/jpes.2018.s4289	Scopus
Journal Article	M. Jofre-Bonet; V. Serra-Sastre; S. Vandoros	2018	The impact of the Great Recession on health-related risk factors, behaviour and outcomes in England	Social Science and Medicine	10.1016/j.socscimed.2017.12.010	Scopus
Journal Article	M. R. Karns; T. F. Adeyemi; A. R. Stephens; S. K. Aoki; M. E. Beese; M. J. Salata; T. G. Maak	2018	Revisiting the anteroinferior iliac spine: Is the subspine pathologic? A clinical and radiographic evaluation	Clinical Orthopaedics and Related Research	10.1097/01.blo.0000533626.25502.e1	Scopus
Journal Article	P. Kinnerk; S. Harvey; C. MacDonncha; M. Lyons	2018	A Review of the Game-Based Approaches to Coaching Literature in Competitive Team Sport Settings	Quest	10.1080/00336297.2018.1439390	Scopus
Journal Article	A. Knowles; T. L. Wallhead; T. Readdy	2018	Exploring the synergy between sport education and in-school sport participation	Journal of Teaching in Physical Education	10.1123/jtpe.2017-0123	Scopus
Journal Article	E. Kyriakides; N. Tsangaridou; C. Charalambous; L. Kyriakides	2018	Integrating generic and content-specific teaching practices in exploring teaching quality in primary physical education	European Physical Education Review	10.1177/1356336X16685009	Scopus
Book	A. C. Lacy; S. M. Williams	2018	MEASUREMENT AND EVALUATION IN PHYSICAL EDUCATION AND EXERCISE SCIENCE, EIGHTH EDITION	Measurement and Evaluation in Physical Education and Exercise Science, Eighth Edition	10.4324/9781315312736	Scopus
Journal Article	W. Li; X. Xie; H. Li	2018	Situated game teaching through set plays: A curricular model to teaching sports in physical education	Journal of Teaching in Physical Education	10.1123/jtpe.2018-0001	Scopus
Journal Article	Y. C. Li	2018	Education management model of college 3V3 basketball league based on basketball promotion	Kuram ve Uygulamada Egitim Bilimleri	10.12738/estp.2018.6.293	Scopus
Journal Article	B. Llobet-Martí; V. López-Ros; I. Vila	2018	The analysis of interactivity in a teaching and learning sequence of rugby: the transfer of control and learning responsibility	Physical Education and Sport Pedagogy	10.1080/17408989.2017.1341472	Scopus
Journal Article	M. C. Lopes; M. R. Albuquerque; M. Raab	2018	Effects of implicit, explicit and sequential learning in the acquisition of the basketball shooting skill in novices	Journal of Physical Education (Maringa)	10.4025/jphyseduc.v29i1.2964	Scopus
Journal Article	F. ManuelArgudo Iturriaga; P. J. Borges; E. R. Lara; J. P. Bermejo	2018	Efficacy comparative of a validated power play training protocol in water polo U12 players	Retos	10.47197/RETOS.V0I35.67879	Scopus
Journal Article	P. J. Marcos-Pardo; A. Martínez-Rodríguez; A. Gil-Arias	2018	Impact of a motivational resistance-training programme on adherence and body composition in the elderly	Scientific Reports	10.1038/s41598-018-19764-6	Scopus
Journal Article	S. Miller; C. Coutts	2018	A multiple case study of local & creative financing of bicycle and pedestrian infrastructure	Case Studies on Transport Policy	10.1016/j.cstp.2018.03.008	Scopus
Journal Article	M. T. Morales-Belando; A. Calderón; J. L. Arias-Estero	2018	Improvement in game performance and adherence after an aligned TGfU floorball unit in physical education	Physical Education and Sport Pedagogy	10.1080/17408989.2018.1530747	Scopus
Journal Article	E. Ortega-Toro; A. García-Angulo; J. M. Giménez-Egido; F. J. García-Angulo; J. Palao	2018	Effect of modifications in rules in competition on participation of male youth goalkeepers in soccer	International Journal of Sports Science and Coaching	10.1177/1747954118769423	Scopus
Journal Article	M. Peralta; M. Ramos; A. Lipert; J. Martins; A. Marques	2018	Prevalence and trends of overweight and obesity in older adults from 10 European countries from 2005 to 2013	Scandinavian Journal of Public Health	10.1177/1403494818764810	Scopus
Journal Article	A. Práxedes; F. Del Villar; D. Pizarro; A. Moreno	2018	The Impact of Nonlinear Pedagogy on Decision-Making and Execution in Youth Soccer Players According to Game Actions	Journal of Human Kinetics	10.1515/hukin-2017-0169	Scopus
Journal Article	A. Práxedes; A. Moreno; A. Gil-Arias; F. Claver; F. D. Villar	2018	The effect of small-sided games with different levels of opposition on the tactical behaviour of young footballers with different levels of sport expertise	PLoS ONE	10.1371/journal.pone.0190157	Scopus
Journal Article	A. Price; D. Collins; J. Stoszkowski; S. Pill	2018	Learning to Play Soccer: Lessons on Meta-cognition from Video Game Design	Quest	10.1080/00336297.2017.1386574	Scopus
Book	A. R. Putnam; K. S. Thompson; J. C. Wallentine; A. D. Polydorides; J. L. Killeen	2018	Diagnostic Pathology: Pediatric Neoplasms	Diagnostic Pathology: Pediatric Neoplasms	10.1016/B978-0-323-54806-9.50192-0	Scopus
Journal Article	J. L. Rhoades; T. F. Hopper	2018	Utilizing Student Socio-coordinated Mimicry: Complex Movement Conversations in Physical Education	Quest	10.1080/00336297.2017.1373683	Scopus
Journal Article	K. A. R. Richards; L. D. Housner; T. J. Templin	2018	Addressing Physical Education Teacher Socialization Through Standards-based Reform of Physical Education Teacher Education	Quest	10.1080/00336297.2017.1388262	Scopus
Journal Article	T. Sato; J. A. Haegele	2018	Physical educators’ engagement in online adapted physical education graduate professional development	Professional Development in Education	10.1080/19415257.2017.1288651	Scopus
Journal Article	C. M. Seymour; G. K. Reeds	2018	Teaching Methods for Coaches — Coaching Methods for Teachers	Strategies	10.1080/08924562.2018.1515679	Scopus
Journal Article	F. Sgrò; S. Pignato; M. Lipoma	2018	Assessing the impact of gender and sport practice on students ‘performance required in team games	Journal of Physical Education and Sport	10.7752/jpes.2018.s171	Scopus
Journal Article	C. Sinclair; L. J. Thornton	2018	Exploring preservice teachers’ conceptions after ‘living a hybrid curriculum’	European Physical Education Review	10.1177/1356336X16669331	Scopus
Book	D. Šmahel; H. Macháčková; M. Šmahelová; M. Čevelíček; C. A. Almenara; J. Holubčíková	2018	Digital technology, eating behaviors, and eating disorders	Digital Technology, Eating Behaviors, and Eating Disorders	10.1007/978-3-319-93221-7	Scopus
Journal Article	J. Sohnsmeyer	2018	German adaption of the Prosocial and Antisocial Behavior in Sport Scale (PABSS) - Assessment of construct validity and measurement invariance via exploratory structural equation models	Diagnostica	10.1026/0012-1924/a000206	Scopus
Journal Article	B. SueSee; S. Pill	2018	Game-Based Teaching and Coaching as a Toolkit of Teaching Styles	Strategies	10.1080/08924562.2018.1490233	Scopus
Journal Article	A. E. Theodosiou; A. Mavvidis; N. Tsigilis	2018	Dealing with stress during tennis competition. The association of approach-and avoidance-coping with metacognition and achievement goal theory perspectives	Journal of Physical Education and Sport	10.7752/jpes.2018.04368	Scopus
Journal Article	B. Travassos; D. Coutinho; B. Gonçalves; P. Pedroso; J. Sampaio	2018	Effects of manipulating the number of targets in U9, U11, U15 and U17 futsal players’ tactical behaviour	Human Movement Science	10.1016/j.humov.2018.06.017	Scopus
Journal Article	E. Tsuda; P. Ward; J. D. Goodway	2018	Defining Tennis Content in Upper Elementary Physical Education	Journal of Physical Education, Recreation and Dance	10.1080/07303084.2018.1476939	Scopus
Journal Article	H. van der Mars	2018	Policy Development in Physical Education … The Last Best Chance?: National Association for Kinesiology in Higher Education 37th Dudley Allen Sargent Commemorative Lecture 2018	Quest	10.1080/00336297.2018.1439391	Scopus
Book Section	M. Vázquez-Liñán	2018	The political discourse of the Kremlin in Spain: Channels, messages, and interpretive frameworks	Russia and the EU: Spaces of Interaction	10.4324/9780203730744	Scopus
Journal Article	M. Wang; L. Wang	2018	Teaching Games for Understanding Intervention to Promote Physical Activity among Secondary School Students	BioMed Research International	10.1155/2018/3737595	Scopus
Journal Article	Q. Wang; Y. Hang; J. L. Hu; C. R. Chiu	2018	An alternative metafrontier framework for measuring the heterogeneity of technology	Naval Research Logistics	10.1002/nav.21815	Scopus
Journal Article	G. Ward; G. Griggs	2018	Primary Physical Education: A memetic perspective	European Physical Education Review	10.1177/1356336X16676451	Scopus
Journal Article	P. Ward; W. Piltz; H. Lehwald	2018	Unpacking Games Teaching: What Do Teachers Need to Know?	Journal of Physical Education, Recreation and Dance	10.1080/07303084.2018.1430626	Scopus
Journal Article	G. F. Aguilar; M. P. Grau; S. S. Prat	2019	Pedagogical profiles of physical education teachers in a multicultural school	Movimento	10.22456/1982-8918.82139	Scopus
Journal Article	Ö Alagül; F. Gürsel	2019	Teacher who (cannot) change: Experimental processes of physical education teachers by means of pedagogical innovations at the time of their professional development	Egitim ve Bilim	10.15390/EB.2019.8016	Scopus
Journal Article	R. Araújo; P. Hastie; K. R. Lohse; C. Bessa; I. Mesquita	2019	The long-term development of volleyball game play performance using Sport Education and the Step-Game-Approach model	European Physical Education Review	10.1177/1356336X17730307	Scopus
Journal Article	A. Au; H. M. Yip; S. Lai; S. Ngai; S. T. Cheng; A. Losada; L. Thompson; D. Gallagher-Thompson	2019	Telephone-based behavioral activation intervention for dementia family caregivers: Outcomes and mediation effect of a randomized controlled trial	Patient Education and Counseling	10.1016/j.pec.2019.06.009	Scopus
Journal Article	G. Battaglia; G. Agrò; P. Cataldo; A. Palma; M. Alesi	2019	Influence of a specific aquatic program on social and gross motor skills in adolescents with Autism Spectrum Disorders: Three case reports	Journal of Functional Morphology and Kinesiology	10.3390/jfmk4020027	Scopus
Journal Article	G. Battaglia; G. Agrò; A. Palma; M. Alesi	2019	Influence of a specific aquatic adapted physical activity in a child with autism spectrum disorders: A case study	Life Span and Disability		Scopus
Journal Article	G. Battaglia; M. Alesi; G. Tabacchi; A. Palma; M. Bellafiore	2019	The development of motor and pre-literacy skills by a physical education program in preschool children: A non-randomized pilot trial	Frontiers in Psychology	10.3389/fpsyg.2018.02694	Scopus
Journal Article	C. Bessa; P. Hastie; R. Araújo; I. Mesquita	2019	What do we know about the development of personal and social skills within the sport education model: A systematic review	Journal of Sports Science and Medicine		Scopus
Journal Article	E. Bracco; K. Lodewyk; H. Morrison	2019	A case study of disengaged adolescent girls’ experiences with teaching games for understanding in physical education	Curriculum Studies in Health and Physical Education	10.1080/25742981.2019.1632724	Scopus
Journal Article	G. Buttitta; W. J. N. Turner; O. Neu; D. P. Finn	2019	Development of occupancy-integrated archetypes: Use of data mining clustering techniques to embed occupant behaviour profiles in archetypes	Energy and Buildings	10.1016/j.enbuild.2019.05.056	Scopus
Journal Article	M. Calábria-Lopes; P. J. Greco; J. C. Pérez-Morales	2019	Teaching Games for Understanding in basketball camp: The impact on process and product performance	RICYDE: Revista Internacional de Ciencias del Deporte	10.5232/ricyde2019.05606	Scopus
Journal Article	J. Colburn; R. Stephenson; X. Keating	2019	A Push for Professional Development Innovators	Strategies	10.1080/08924562.2019.1637314	Scopus
Journal Article	D. Di Corrado; M. Guarnera; F. Vitali; A. Quartiroli; M. Coco	2019	Imagery ability of elite level athletes from individual vs. Team and contact vs. No-contact sports	PeerJ	10.7717/peerj.6940	Scopus
Journal Article	C. Duran; P. Lavega; U. S. de Ocáriz; A. Costes; R. Rodriguez	2019	The incidence of psychomotor situations of expression about the state of mind of university students	Revista de Psicologia del Deporte		Scopus
Journal Article	C. Farias; I. Mesquita; P. A. Hastie	2019	Student game-play performance in invasion games following three consecutive hybrid Sport Education seasons	European Physical Education Review	10.1177/1356336X18769220	Scopus
Journal Article	C. F. G. Farias; S. Harvey; P. A. Hastie; I. M. R. Mesquita	2019	Effects of situational constraints on students’ game-play development over three consecutive Sport Education seasons of invasion games	Physical Education and Sport Pedagogy	10.1080/17408989.2019.1571184	Scopus
Journal Article	A. M. Fis; S. Ozturkcan; F. Gur	2019	Being a Woman Entrepreneur in Turkey: Life Role Expectations and Entrepreneurial Self-Efficacy	SAGE Open	10.1177/2158244019846192	Scopus
Journal Article	J. M. García-Ceberino; S. Feu; S. J. Ibáñez	2019	Comparative study of two intervention programmes for teaching soccer to school-age students	Sports	10.3390/sports7030074	Scopus
Journal Article	J. García-Fernández; J. R. González-López; Á Vilches-Arenas; M. L. M. Lomas-Campos	2019	Determinants of physical activity performed by young adults	International Journal of Environmental Research and Public Health	10.3390/ijerph16214061	Scopus
Journal Article	L. M. García-López; D. Gutiérrez; D. Sánchez-Mora; S. Harvey	2019	Teachers’ use of teaching games for understanding in Central Spain	Physical Education and Sport Pedagogy	10.1080/17408989.2019.1628931	Scopus
Journal Article	V. M. G. Gil; F. D. V. Álvarez; A. P. Pizarro; A. M. Domínguez	2019	Questioning as a fundamental tool for physical education students to develop decision-making skills	Movimento	10.22456/1982-8918.86547	Scopus
Journal Article	A. Gil-Arias; L. Garcia-Gonzalez; F. Del Villar Alvarez; D. I. Gallego	2019	Developing sport expertise in youth sport: A decision training program in basketball	PeerJ	10.7717/peerj.7392	Scopus
Journal Article	S. González-Espinosa; D. Mancha-Triguero; D. García-Santos; S. Feu; S. J. Ibáñez	2019	Difference in learning basketball according to gender and teaching methodology	Revista de Psicologia del Deporte		Scopus
Journal Article	S. González-Víllora; C. Evangelio; J. Sierra-Díaz; J. Fernández-Río	2019	Hybridizing pedagogical models: A systematic review	European Physical Education Review	10.1177/1356336X18797363	Scopus
Journal Article	É R. Gouveia; B. R. Gouveia; A. Marques; M. Kliegel; A. J. Rodrigues; J. Prudente; H. Lopes; A. Ihle	2019	The effectiveness of a tactical games approach in the teaching of invasion games	Journal of Physical Education and Sport	10.7752/jpes.2019.s3139	Scopus
Journal Article	S. Guijarro-Romero; D. Mayorga-Vega; J. Viciana	2019	Influence of gender on the tactical skill and motivational aspects in invasion sports in physical education	Cultura, Ciencia y Deporte		Scopus
Journal Article	B. Güneş; E. Yılmaz	2019	The effect of tactical games approach in basketball teaching on cognitive, affective and psychomotor achievement levels of high school students	Egitim ve Bilim	10.15390/EB.2019.8163	Scopus
Journal Article	F. M. A. Iturriaga; P. J. Borges; E. R. Lara; J. P. Bermejo	2019	Efficacy comparative of a validated power play training protocol in water polo U12 players	Retos		Scopus
Journal Article	O. V. Ivashchenko; M. O. Nosko; Yu M. Nosko; S. O. Chernenko	2019	Pattern recognition: Description of modes of teaching boys aged 7 throwing a small ball at a vertical target	Physical Education Theory and Methodology	10.17309/tmfv.2019.3.04	Scopus
Journal Article	O. O. Kapkan; O. M. Khudolii; P. Bartík	2019	Motor skills development: Optimization of teaching boys aged 14	Physical Education Theory and Methodology	10.17309/tmfv.2019.3.06	Scopus
Journal Article	O. O. Kapkan; O. M. Khudolii; P. Bartík	2019	Pattern recognition: Motor skills development in girls aged 15	Physical Education Theory and Methodology	10.17309/tmfv.2019.1.06	Scopus
Journal Article	P. Kinnerk; S. Harvey; P. Kearney; C. Macdonncha; M. Lyons	2019	An Investigation of the Self-Reported Practice Activities and Session Sequencing of Inter-County Gaelic Football Coaches	International Sport Coaching Journal	10.1123/iscj.2018-0090	Scopus
Journal Article	J. Koekoek; J. van der Kamp; W. Walinga; I. van Hilvoorde	2019	Exploring students’ perceptions of video-guided debates in a game-based basketball setting	Physical Education and Sport Pedagogy	10.1080/17408989.2019.1635107	Scopus
Journal Article	G. I. Lee	2019	Assessment of levels of moderate-to-vigorous physical activity in physical education classes using 3-dimensional accelerometer: Competition domain	Korean Journal of Sport Science	10.24985/kjss.2019.30.2.258	Scopus
Journal Article	L. R. Lorz; B. C. Yoo; M. Y. Kim; J. Y. Cho	2019	Anti-wrinkling and anti-melanogenic effect of pradosia mutisii methanol extract	International Journal of Molecular Sciences	10.3390/ijms20051043	Scopus
Journal Article	D. Manzano-Sánchez; A. Valero-Valenzuela; A. Conde-Sánchez; M. Y. Chen	2019	Applying the personal and social responsibility model-based program: Differences according to gender between basic psychological needs, motivation, life satisfaction and intention to be physically active	International Journal of Environmental Research and Public Health	10.3390/ijerph16132326	Scopus
Book Section	D. Memmert; S. König	2019	Models of game intelligence and creativity in sport: Implications for skill acquisition	Skill Acquisition in Sport: Research, Theory and Practice		Scopus
Journal Article	G. C. Miyamoto; C. W. C. Lin; C. M. N. Cabral; J. M. Van Dongen; M. W. Van Tulder	2019	Cost-effectiveness of exercise therapy in the treatment of non-specific neck pain and low back pain: A systematic review with meta-analysis	British Journal of Sports Medicine	10.1136/bjsports-2017-098765	Scopus
Journal Article	Y. H. Pan; C. H. Huang; I. S. Lee; W. T. Hsu	2019	Comparison of learning effects of merging TPSR respectively with sport education and traditional teaching model in high school physical education classes	Sustainability (Switzerland)	10.3390/su1102057	Scopus
Journal Article	G. Petrunov	2019	Elite Prostitution in Bulgaria: Experiences and Practices of Brokers	Sexuality Research and Social Policy	10.1007/s13178-018-0353-x	Scopus
Journal Article	D. Pizarro; A. Práxedes; B. Travassos; F. del Villar; A. Moreno	2019	The effects of a nonlinear pedagogy training program in the technical-tactical behaviour of youth futsal players	International Journal of Sports Science and Coaching	10.1177/1747954118812072	Scopus
Journal Article	M. Plaček; M. Půček; F. Ochrana	2019	Identifying Corruption Risk: A Comparison of Bulgaria and the Czech Republic	Journal of Comparative Policy Analysis: Research and Practice	10.1080/13876988.2018.1472473	Scopus
Journal Article	A. Práxedes; F. Del Villar Álvarez; A. Moreno; A. Gil-Arias; K. Davids	2019	Effects of a nonlinear pedagogy intervention programme on the emergent tactical behaviours of youth footballers	Physical Education and Sport Pedagogy	10.1080/17408989.2019.1580689	Scopus
Journal Article	L. T. Ptomey; R. A. Washburn; J. Lee; J. L. Greene; A. N. Szabo-Reed; J. R. Sherman; J. C. Danon; L. N. Osborne; T. D. Little; J. E. Donnelly	2019	Individual and family-based approaches to increase physical activity in adolescents with intellectual and developmental disabilities: Rationale and design for an 18 month randomized trial	Contemporary Clinical Trials	10.1016/j.cct.2019.105817	Scopus
Journal Article	M. Raab; M. Bar-Eli; H. Plessner; D. Araújo	2019	The past, present and future of research on judgment and decision making in sport	Psychology of Sport and Exercise	10.1016/j.psychsport.2018.10.004	Scopus
Journal Article	I. Rocamora; S. González-Víllora; J. Fernández-Río; N. M. Arias-Palencia	2019	Physical activity levels, game performance and friendship goals using two different pedagogical models: Sport Education and Direct Instruction	Physical Education and Sport Pedagogy	10.1080/17408989.2018.1561839	Scopus
Journal Article	J. Rodríguez-Negro; L. Falese; J. Yanci	2019	Effects of different balance interventions for primary school students	Journal of Educational Research	10.1080/00220671.2019.1669522	Scopus
Journal Article	M. J. Sierra-Díaz; S. González-Víllora; J. C. Pastor-Vicedo; G. F. López-Sánchez	2019	Can We Motivate Students to Practice Physical Activities and Sports Through Models-Based Practice? A Systematic Review and Meta-Analysis of Psychosocial Factors Related to Physical Education	Frontiers in Psychology	10.3389/fpsyg.2019.02115	Scopus
Journal Article	S. Stockwell; P. Schofield; A. Fisher; J. Firth; S. E. Jackson; B. Stubbs; L. Smith	2019	Digital behavior change interventions to promote physical activity and/or reduce sedentary behavior in older adults: A systematic review and meta-analysis	Experimental Gerontology	10.1016/j.exger.2019.02.020	Scopus
Journal Article	C. Vidoni; M. André	2019	Fifth-graders’ social interactions in a student-designed games unit	Early Child Development and Care	10.1080/03004430.2017.1360875	Scopus
Book	J. J. Walsh	2019	Wind-borne illness from coastal seas : Present and future consequences of toxic marine aerosols	Wind-Borne Illness from Coastal Seas: Present and Future Consequences of Toxic Marine Aerosols	10.1016/C2016-0-03216-3	Scopus
Journal Article	Z. Zhou; S. Li; J. Yin; Q. Fu; H. Ren; T. Jin; J. Zhu; J. Howard; T. Lan; Z. Yin	2019	Impact on physical fitness of the chinese champs: A clustered randomized controlled trial	International Journal of Environmental Research and Public Health	10.3390/ijerph16224412	Scopus
Journal Article		2020	Series editor's introduction	Perspectives on Game-Based Coaching		Scopus
Book Section	K. Alexandris; T. Kenanidis; P. Balaska; A. Ntovoli	2020	The impact of the economic crisis on the private fitness sector in Greece	The Rise and Size of the Fitness Industry in Europe: Fit for the Future?	10.1007/978-3-030-53348-9_11	Scopus
Journal Article	L. Alfrey; J. O’Connor	2020	Critical pedagogy and curriculum transformation in Secondary Health and Physical Education	Physical Education and Sport Pedagogy	10.1080/17408989.2020.1741536	Scopus
Journal Article	J. L. Aparicio-Herguedas; J. Rodríguez-Medina; J. C. González-Hernández; A. Fraile-Aranda	2020	Teaching skills assessment in initial teacher training in physical education	Sustainability (Switzerland)	10.3390/su12229668	Scopus
Journal Article	R. Araújo; M. Delgado; E. Azevedo; I. Mesquita	2020	Students’ tactical understanding during a hybrid sport education/step-game approach model volleyball teaching unit	Movimento	10.22456/1982-8918.97764	Scopus
Journal Article	B. Aryanto; P. Sukoco; R. Lumintuarso	2020	The validity of construct analysis on assessment instrument of basketball skill for senior high school in Yogyakarta City	International Journal of Human Movement and Sports Sciences	10.13189/saj.2020.080506	Scopus
Journal Article	R. A. Barba-Martín; D. Bores-García; D. Hortigüela-Alcalá; G. González-Calvo	2020	The application of the teaching games for understanding in physical education. Systematic review of the last six years	International Journal of Environmental Research and Public Health	10.3390/ijerph17093330	Scopus
Journal Article	C. Barquero-Ruiz; J. L. Arias-Estero; D. Kirk	2020	Assessment for tactical learning in games: A systematic review	European Physical Education Review	10.1177/1356336X19889649	Scopus
Journal Article	G. Battaglia; V. Giustino; G. Tabacchi; M. Alesi; C. Galassi; C. Modica; A. Palma; M. Bellafiore	2020	Effectiveness of a Physical Education Program on the Motor and Pre-literacy Skills of Preschoolers From the Training-To-Health Project: A Focus on Weight Status	Frontiers in Sports and Active Living	10.3389/fspor.2020.579421	Scopus
Journal Article	J. Beard; K. E. Mathias	2020	Volleyball: A Pedagogical Conundrum	Strategies	10.1080/08924562.2019.1680331	Scopus
Book Section	A. Borgogni; S. Digennaro; G. Russo	2020	Fitness in Italy: Body culture, well-being and active lifestyles	The Rise and Size of the Fitness Industry in Europe: Fit for the Future?	10.1007/978-3-030-53348-9_13	Scopus
Book Section	A. Bourke	2020	The shape of the fitness industry in Ireland	The Rise and Size of the Fitness Industry in Europe: Fit for the Future?	10.1007/978-3-030-53348-9_12	Scopus
Book Section	S. Bratland-Sanda; T. H. V. Myhre; J. O. Tangen	2020	Norwegian fitness industry: From bodybuilding to a public health partner	The Rise and Size of the Fitness Industry in Europe: Fit for the Future?	10.1007/978-3-030-53348-9_15	Scopus
Journal Article	J. Cabassi; V. Rimondi; Z. Yeqing; A. Vacca; O. Vaselli; A. Buccianti; P. Costagliola	2020	100 years of high GEM concentration in the Central Italian Herbarium and Tropical Herbarium Studies Centre (Florence, Italy)	Journal of Environmental Sciences (China)	10.1016/j.jes.2019.07.007	Scopus
Journal Article	B. L. Cancela; M. E. D. Neves; L. L. Rodrigues; A. C. Gomes Dias	2020	The influence of corporate governance on corporate sustainability: new evidence using panel data in the Iberian macroeconomic environment	International Journal of Accounting and Information Management	10.1108/IJAIM-05-2020-0068	Scopus
Journal Article	K. Casebolt; P. Zhang	2020	An Authentic Badminton Game Performance Assessment Rubric	Strategies	10.1080/08924562.2019.1680329	Scopus
Journal Article	R. Coppola; S. Pignato; F. Sgrò; M. Lipoma	2020	Effects of Two Different Physical Education Teaching Approaches on the Levels of Enjoyment in the Italian Primary School Students	Journal of Human Sport and Exercise	10.14198/jhse.2020.15.Proc4.26	Scopus
Journal Article	S. Currie; A. Korgaokar; Z. Crawford; B. Pauwels	2020	Introducing U.S. Soccer Coach Education’s Play-Practice-Play Coaching Model	Strategies	10.1080/08924562.2021.1843342	Scopus
Book Section	S. Dallmeyer; K. Hallmann; C. Breuer	2020	Development of the fitness industry in Germany	The Rise and Size of the Fitness Industry in Europe: Fit for the Future?	10.1007/978-3-030-53348-9_10	Scopus
Journal Article	A. Dania; S. Harvey	2020	Teaching basketball to sampling-year athletes: A game-centered and situated learning perspective	Journal of Physical Education and Sport	10.7752/jpes.2020.02079	Scopus
Journal Article	C. Fernández-Espínola; M. T. A. Robles; F. J. G. Fuentes-Guerra	2020	Small-sided games as a methodological resource for team sports teaching: A systematic review	International Journal of Environmental Research and Public Health	10.3390/ijerph17061884	Scopus
Journal Article	C. Garau; A. Annunziata; C. Yamu	2020	A walkability assessment tool coupling multi-criteria analysis and space syntax: the case study of Iglesias, Italy	European Planning Studies	10.1080/09654313.2020.1761947	Scopus
Journal Article	J. M. García-Ceberino; A. Antúnez; S. Feu; S. J. Ibáñez	2020	Validation of two intervention programs for teaching school soccer	Revista Internacional de Medicina y Ciencias de la Actividad Fisica y del Deporte	10.15366/rimcafd2020.78.005	Scopus
Journal Article	J. M. García-Ceberino; M. G. Gamero; S. Feu; S. J. Ibáñez	2020	Differences in technical and tactical learning of football according to the teaching methodology: A study in an educational context	Sustainability (Switzerland)	10.3390/su12166554	Scopus
Journal Article	J. M. García‐ceberino; A. Antúnez; S. Feu; S. J. Ibáñez	2020	Quantification of internal and external load in school football according to gender and teaching methodology	International Journal of Environmental Research and Public Health	10.3390/ijerph17010344	Scopus
Journal Article	J. M. García‐ceberino; M. G. Gamero; S. Feu; S. J. Ibáñez	2020	Experience as a determinant of declarative and procedural knowledge in school football	International Journal of Environmental Research and Public Health	10.3390/ijerph17031063	Scopus
Journal Article	A. Gil-Arias; F. Claver; A. Práxedes; F. D. Villar; S. Harvey	2020	Autonomy support, motivational climate, enjoyment and perceived competence in physical education: Impact of a hybrid teaching games for understanding/sport education unit	European Physical Education Review	10.1177/1356336X18816997	Scopus
Journal Article	P. Godbout; J. F. Gréhaigne	2020	Revisiting the Tactical-Decision Learning Model	Quest	10.1080/00336297.2020.1792953	Scopus
Journal Article	F. M. D. Góis; É R. Gouveia; H. Sarmento; M. Peralta; A. Marques	2020	Physical education classes based on sports education: A systematic review	Motricidade	10.6063/motricidade.17957	Scopus
Journal Article	A. Gonzalez-Artetxe; J. Pino-Ortega; M. Rico-González; A. L. Arcos	2020	Variability of the motor behavior during continued practice of the same motor game: A preliminary study	Sustainability (Switzerland)	10.3390/su12229731	Scopus
Journal Article	S. González-Espinosa; A. Antúnez; S. Feu; S. J. Ibáñez	2020	Monitoring the External and Internal Load Under 2 Teaching Methodologies	Journal of Strength and Conditioning Research	10.1519/JSC.0000000000002799	Scopus
Journal Article	S. González-Espinosa; J. García-Rubio; S. Feu; S. J. Ibáñez	2020	External load in basketball according to game situation and methodology	Revista Internacional de Medicina y Ciencias de la Actividad Fisica y del Deporte	10.15366/rimcafd2020.79.002	Scopus
Book	S. González-Víllora; J. Fernandez-Rio; E. Guijarro; M. J. Sierra-Díaz	2020	The game-centred approach to sport literacy	The Game-Centred Approach to Sport Literacy	10.4324/9781003007258	Scopus
Journal Article	J. F. Guzmán; E. Payá	2020	Direct instruction vs. cooperative learning in physical education: Effects on student learning, behaviors, and subjective experience	Sustainability (Switzerland)	10.3390/SU12124893	Scopus
Journal Article	S. Harvey; A. Gil-Arias; F. Claver	2020	Effects of teaching games for understanding on tactical knowledge development in middle school physical education	Journal of Physical Education and Sport	10.7752/jpes.2020.03189	Scopus
Journal Article	S. Harvey; S. Pill; P. Hastie; T. Wallhead	2020	Physical education teachers’ perceptions of the successes, constraints, and possibilities associated with implementing the sport education model	Physical Education and Sport Pedagogy	10.1080/17408989.2020.1752650	Scopus
Book Section	S. Harvey; M. Pomeroy	2020	Sport in physical education: Evidencing learning from employing a game-based approach in badminton	Perspectives on Game-Based Coaching		Scopus
Book Section	K. Helsen; J. Corthouts; E. Thibaut; J. Scheerder	2020	The (R)evolution of the flemish fitness industry	The Rise and Size of the Fitness Industry in Europe: Fit for the Future?	10.1007/978-3-030-53348-9_3	Scopus
Book Section	P. Hover; R. Hoekman	2020	The Netherlands: Growing market, shifting segments	The Rise and Size of the Fitness Industry in Europe: Fit for the Future?	10.1007/978-3-030-53348-9_14	Scopus
Book Section	B. Ibsen	2020	Fitness in Denmark: A unique combination of the commercial and non-profit sectors	The Rise and Size of the Fitness Industry in Europe: Fit for the Future?	10.1007/978-3-030-53348-9_6	Scopus
Journal Article	M. Karlsson; J. Vamstad	2020	New Deeds for New Needs: Civil Society Action Against Poverty in Sweden	Voluntas	10.1007/s11266-018-9964-3	Scopus
Book Section	N. Kartakoullis; C. Loizou; D. Georgiadou; M. Terezopoulos	2020	Current trends in the fitness movement in cyprus	The Rise and Size of the Fitness Industry in Europe: Fit for the Future?	10.1007/978-3-030-53348-9_5	Scopus
Journal Article	A. Kelso; S. Linder; A. K. Reimers; S. J. Klug; M. Alesi; L. Scifo; C. C. Borrego; D. Monteiro; Y. Demetriou	2020	Effects of school-based interventions on motivation towards physical activity in children and adolescents: A systematic review and meta-analysis	Psychology of Sport and Exercise	10.1016/j.psychsport.2020.101770	Scopus
Journal Article	O. Khudolii; O. Kapkan; S. Harkusha; S. Marchenko; V. Veremeenko	2020	Motor skills development: Optimization of teaching boys aged 15 press headstand and handstand	Physical Education Theory and Methodology	10.17309/tmfv.2020.1.06	Scopus
Journal Article	I. Kim; B. Ko	2020	Content knowledge, enacted pedagogical content knowledge, and student performance between teachers with different levels of content expertise	Journal of Teaching in Physical Education	10.1123/jtpe.2018-0292	Scopus
Journal Article	C. J. Kinder; K. L. Gaudreault; K. Simonton	2020	Structured and Unstructured Contexts in Physical Education: Promoting Activity, Learning and Motivation	Journal of Physical Education, Recreation and Dance	10.1080/07303084.2020.1768181	Scopus
Book Section	C. Klostermann; M. Lamprecht; H. Stamm; S. Nagel	2020	Current situation of fitness sport in Switzerland	The Rise and Size of the Fitness Industry in Europe: Fit for the Future?	10.1007/978-3-030-53348-9_17	Scopus
Journal Article	C. Kubb; H. M. Foran	2020	Online health information seeking by parents for their children: Systematic review and agenda for further research	Journal of Medical Internet Research	10.2196/19985	Scopus
Book Section	A. Laine; H. Vehmas	2020	Fitness in Finland: Department stores of healthy life styles	The Rise and Size of the Fitness Industry in Europe: Fit for the Future?	10.1007/978-3-030-53348-9_8	Scopus
Journal Article	O. G. Lakhno; O. V. Shyyan; V. M. Shyyan; S. V. Solohubova; O. A. Sherman	2020	Use of elements of basketball as a means of psychomotor development of students	Health, Sport, Rehabilitation	10.34142/HSR.2020.06.01.04	Scopus
Journal Article	S. Lawrason; M. Vierimaa; L. J. Martin	2020	Coach perceptions of the social environment in recreational youth sport	International Journal of Sport Psychology	10.7352/IJSP.2020.51.197	Scopus
Journal Article	S. Lenzen; B. Gannon; C. Rose	2020	A dynamic microeconomic analysis of the impact of physical activity on cognition among older people	Economics and Human Biology	10.1016/j.ehb.2020.100933	Scopus
Journal Article	M. G. Levenberg; T. Armstrong; I. L. Johnson	2020	Teaching Dance for Understanding: Reconceptualizing Dance in Physical Education	Journal of Physical Education, Recreation and Dance	10.1080/07303084.2020.1770519	Scopus
Journal Article	M. Linqi; L. Chusui; Y. Lipin; L. Hongbo; Y. Libin	2020	Influence of the internet based multimedia technology on teaching reforms and management of physical education	Revista de Psicologia del Deporte		Scopus
Book Section	R. Llopis-Goig; J. Sánchez-Martín	2020	A growing sector after the impact of the great recession in Spain	The Rise and Size of the Fitness Industry in Europe: Fit for the Future?	10.1007/978-3-030-53348-9_16	Scopus
Book	J. Mallo	2020	Team sports training: The complexity model	Team Sports Training: The Complexity Model	10.4324/9781003020141	Scopus
Journal Article	D. Mancha-Triguero; S. González-Espinosa; L. G. Córdoba; J. García-Rubio; S. Feu	2020	Differences in the physical demands between handball and beach handball players	Revista Brasileira de Cineantropometria e Desempenho Humano	10.1590/1980-0037.2020v22e72114	Scopus
Book	T. L. H. Nghia; L. T. Tran	2020	Students’ experiences of teaching and learning reforms in vietnamese higher education	Students' Experiences of Teaching and Learning Reforms in Vietnamese Higher Education	10.4324/9780429400261	Scopus
Journal Article	H. Norheim; T. Moser	2020	Barriers and facilitators for partnerships between parents with immigrant backgrounds and professionals in ECEC: a review based on empirical research	European Early Childhood Education Research Journal	10.1080/1350293X.2020.1836582	Scopus
Journal Article	T. A. Parente; G. Ginciene; F. M. Impolcetto	2020	Volleyball in school physical education and student difficulties: Analysis based on tactical principles	Journal of Physical Education and Sport	10.7752/jpes.2020.s5400	Scopus
Journal Article	J. C. Pastor-Vicedo; A. Prieto-Ayuso; O. R. Contreras-Jordán; F. M. Clemente; P. T. Nikolaidis; T. J. Rosemann; B. Knechtle	2020	Teaching and Learning Process of Decision-Making Units in Talented Young Players From U-10 to U-14	Frontiers in Psychology	10.3389/fpsyg.2020.00600	Scopus
Book Section	D. Piggott; R. Jones	2020	The practical application of immersive game-based narratives	Perspectives on Game-Based Coaching		Scopus
Journal Article	S. Pill	2020	Introduction: Game-based coaching	Perspectives on Game-Based Coaching		Scopus
Journal Article	S. Pill; M. Hewitt; R. Baldock	2020	Driveway Tennis: An Example of Sport Teaching via Games Making in Net/Court Games	Journal of Physical Education, Recreation and Dance	10.1080/07303084.2019.1693452	Scopus
Journal Article	A. Prieto‐ayuso; J. C. Pastor‐vicedo; S. González‐víllora; J. Fernández‐río	2020	Are physical education lessons suitable for sport talent identification? A systematic review of the literature	International Journal of Environmental Research and Public Health	10.3390/ijerph17061965	Scopus
Journal Article	A. Ramos; P. Coutinho; K. Davids; I. Mesquita	2020	Developing Players’ Tactical Knowledge Using Combined Constraints-Led and Step-Game Approaches—A Longitudinal Action-Research Study	Research Quarterly for Exercise and Sport	10.1080/02701367.2020.1755007	Scopus
Journal Article	M. T. A. Robles; D. Collado‐Mateo; C. Fernández‐Espínola; E. C. Viera; F. J. G. Fuentes‐Guerra	2020	Effects of teaching games on decision making and skill execution: A systematic review and meta‐analysis	International Journal of Environmental Research and Public Health	10.3390/ijerph17020505	Scopus
Journal Article	J. Rodríguez-Negro; J. Yanci	2020	Which instructional models influence more on perceived exertion, affective valence, physical activity level, and class time in physical education?	Educational Psychology	10.1080/01443410.2019.1613516	Scopus
Journal Article	D. Rolbiecki; M. Harnisz; E. Korzeniewska; Ł Jałowiecki; G. Płaza	2020	Occurrence of fluoroquinolones and sulfonamides resistance genes in wastewater and sludge at different stages of wastewater treatment: A preliminary case study	Applied Sciences (Switzerland)	10.3390/app10175816	Scopus
Journal Article	A. O. Roliak	2020	Professional education of teachers in physical training and health: The experience of denmark	Pedagogy of Physical Culture and Sports	10.15561/26649837.2020.0307	Scopus
Book Section	G. Routier; B. Vignal; G. Bodet	2020	Fitness in France: A mature sector looking for growing markets and segments	The Rise and Size of the Fitness Industry in Europe: Fit for the Future?	10.1007/978-3-030-53348-9_9	Scopus
Journal Article	C. Salvador-García; O. Chiva-Bartoll; C. Colomer Diago	2020	The effect of bilingual physical education on students’ physical activity. Things are not always as they seem	Cultura, Ciencia y Deporte	10.12800/CCD.V15I43.1407	Scopus
Book Section	I. Sandanski; V. Girginov	2020	Bulgarian fitness industry: Policies, processes and providers	The Rise and Size of the Fitness Industry in Europe: Fit for the Future?	10.1007/978-3-030-53348-9_4	Scopus
Journal Article	M. Sanjuán; E. Navarro; M. Dolores Calero	2020	Effectiveness of cognitive interventions in older adults: A review	European Journal of Investigation in Health, Psychology and Education	10.3390/ejihpe10030063	Scopus
Book Section	J. Scheerder; K. Helsen	2020	The weight of numbers: Prevalence of overweight, sedentary behaviour and sport/fitness participation from a comparative Pan-European perspective	The Rise and Size of the Fitness Industry in Europe: Fit for the Future?	10.1007/978-3-030-53348-9_2	Scopus
Journal Article	F. Sgrò; M. Barca; R. Schembri; M. Lipoma	2020	Assessing the effect of different teaching strategies on students’ affective learning outcomes during volleyball lessons	Journal of Physical Education and Sport	10.7752/jpes.2020.s3287	Scopus
Journal Article	F. SgrÒ; R. Coppola; P. Tortella; M. Lipoma	2020	Tactical Games Model as curriculum approach at elementary school: Effects on in-game volleyball technical improvements	Journal of Human Sport and Exercise	10.14198/jhse.2020.15.Proc4.19	Scopus
Journal Article	J. V. Sierra-Ríos; F. M. Clemente; E. Rey; S. González-Víllora	2020	Effects of 6 weeks direct instruction and teaching games for understanding programs on physical activity and tactical behaviour in u-12 soccer players	International Journal of Environmental Research and Public Health	10.3390/ijerph17145008	Scopus
Book Section	A. Spiers; S. Osborne; M. Li	2020	Engagement in fitness activities in England	The Rise and Size of the Fitness Industry in Europe: Fit for the Future?	10.1007/978-3-030-53348-9_7	Scopus
Journal Article	S. Truelove; B. A. Bruijns; A. M. Johnson; J. Gilliland; P. Tucker	2020	A meta-analysis of children’s activity during physical education lessons	Health Behavior and Policy Review	10.14485/HBPR.7.4.3	Scopus
Journal Article	L. T. Tuan	2020	Coach humility and player creativity: The roles of knowledge sharing and group diversity	Sport Management Review	10.1016/j.smr.2019.02.004	Scopus
Book Section	A. P. Turner	2020	Learning to be a game-changer	Perspectives on Game-Based Coaching		Scopus
Journal Article	K. Udomtaku; K. Konharn	2020	Energy expenditure and movement activity analysis of sepaktakraw players in the Thailand league	Journal of Exercise Science and Fitness	10.1016/j.jesf.2020.04.001	Scopus
Journal Article	A. Valenza; H. Charlier; A. Bianco; D. Filingeri	2020	Independent and interactive effects of thermal stress and mental fatigue on manual dexterity	American Journal of Physiology - Regulatory Integrative and Comparative Physiology	10.1152/AJPREGU.00226.2020	Scopus
Journal Article	D. Vasconcellos; P. D. Parker; T. Hilland; R. Cinelli; K. B. Owen; N. Kapsal; J. Lee; D. Antczak; N. Ntoumanis; R. M. Ryan; C. Lonsdale	2020	Self-Determination theory applied to physical education: A systematic review and meta-analysis	Journal of Educational Psychology	10.1037/edu0000420	Scopus
Journal Article	P. Ward; S. Ayvazo; F. Dervent; P. Iserbyt; I. Kim	2020	Instructional Progression and the Role of Working Models in Physical Education	Quest	10.1080/00336297.2020.1766521	Scopus
Journal Article	A. Almonacid-Fierro; J. M. Urrutia; S. Sepúlveda-Vallejos; K. Valdebenito	2021	Social representations of physical education teachers concerning the game: a qualitative study in Chile	Pedagogy of Physical Culture and Sports	10.15561/26649837.2021.0606	Scopus
Journal Article	J. P. Amoroso; R. Rebelo-Gonçalves; R. Antunes; J. Coakley; P. Teques; J. Valente-dos-Santos; G. E. Furtado	2021	Teamwork: A Systematic Review of Implications From Psychosocial Constructs for Research and Practice in the Performance of Ultimate Frisbee Games	Frontiers in Psychology	10.3389/fpsyg.2021.712904	Scopus
Journal Article	A. R. Arias; D. Soto; C. Ferreira	2021	A systematic review of co-educational models in school handball	International Journal of Environmental Research and Public Health	10.3390/ijerph182111438	Scopus
Journal Article	B. Aryanto; A. Hariono; C. Pahalawidi	2021	The validity and reliability construct skills assessments skill in korfball by using exploratory factor analysis and confirmatory factor analysis	International Journal of Human Movement and Sports Sciences	10.13189/saj.2021.090210	Scopus
Journal Article	G. Baglio; M. Zanette; M. Di Cesare; S. Di Tella; M. Clerici; F. Baglio; V. Blasi	2021	Rehabilitation and Disability Spectrum From Adverse Childhood Experience: The Impact of the Movement Cognition and Narration of Emotions Treatment (MCNT) Version 2.0	Frontiers in Psychiatry	10.3389/fpsyt.2020.609819	Scopus
Journal Article	L. Cáceres-Sánchez; A. Escudero-Tena; J. Fernández-Cortés; S. J. Ibáñez	2021	Analysis of training variables of basketball in a formative stage. A case study	E-Balonmano.com: Revista de Ciencias del Deporte		Scopus
Journal Article	S. Cataldi; V. Bonavolontà; F. Fischetti	2021	Starting a sport as outdoor education in infancy: Orienteering, visual spatial memory for empowering school learning	Journal of Physical Education and Sport	10.7752/jpes.2021.s1085	Scopus
Journal Article	S. M. Choi; K. W. R. Sum; F. L. E. Leung; S. C. A. Ha; C. Sit; K. H. Yeung	2021	Predictors of physical activity levels in university physical education implementing sport education	Journal of Sports Science and Medicine	10.52082/jssm.2021.516	Scopus
Journal Article	E. L. Claver; C. S. Santandreu; C. T. Martin	2021	Paddle-tennis: A complex, dynamic and non-linear approach for teaching-learning processes and training	Retos	10.47197/retos.v0i41.81320	Scopus
Journal Article	D. Coco; F. Casolo; M. Fiorucci	2021	Challenging play and motor experiences in the natural environment, adventure, and the perception of risk in outdoor didactic-educational places	Journal of Physical Education and Sport	10.7752/jpes.2021.s1077	Scopus
Journal Article	L. R. de Albuquerque; E. M. Scheeren; G. C. Vagetti; V. de Oliveira	2021	Influence of the coach's method and leadership profile on the positive development of young players in team sports	Journal of Sports Science and Medicine		Scopus
Conference Proceedings	F. L. De Matos; J. M. Fernandes; C. Sampaio; J. MacEdo; M. C. Coelho; J. Bandeira	2021	Development of an information system for cycling navigation	Transportation Research Procedia	10.1016/j.trpro.2021.01.012	Scopus
Journal Article	C. Duggan; C. Mulvenna; T. Hounsell; J. Fonseca	2021	Exploring Coaching Behaviors and the Relationship to Coaching Philosophy: A Study of Grassroots Soccer Coaches	International Journal of Sport and Society	10.18848/2152-7857/CGP/v12i02/137-151	Scopus
Journal Article	S. G. Echavarría; M. S. Arango; S. S. Arango; W. G. Valencia Sánchez; J. A. Echeverri Ramos	2021	Level of adaptation to the tactical context in youth football players	Retos	10.47197/retos.v0i41.83509	Scopus
Conference Proceedings	B. Esanov; A. Dahanayake	2021	Virtual Campus Journey: Personalization vs Customization	Lecture Notes in Networks and Systems	10.1007/978-3-030-68476-1_76	Scopus
Journal Article	P. Eva Julianti; H. Widyaningsih; A. Halim	2021	Quality physical education learning through process modeling based on kinesthetic perception	International Journal of Human Movement and Sports Sciences	10.13189/saj.2021.090112	Scopus
Journal Article	J. M. Fernandez-Crehuet; J. Rosales-Salas; S. D. Cogollos	2021	Country’s International Reputation Index	Corporate Reputation Review	10.1057/s41299-019-00088-8	Scopus
Journal Article	K. Frömel; K. Skalik; Z. Svozil; D. Groffik; J. Mitáš	2021	A higher step count is associated with the better evaluation of physical education lessons in adolescents	Sustainability (Switzerland)	10.3390/su13084569	Scopus
Journal Article	K. Frömel; J. Vašíčková; K. Skalik; Z. Svozil; D. Groffik; J. Mitáš	2021	Physical activity recommendations in the context of new calls for change in physical education	International Journal of Environmental Research and Public Health	10.3390/ijerph18031177	Scopus
Book Section	G. Fyall; J. Cowan	2021	The utility of game sense for pe teachers, sport coaches and policy makers: A models-based narrative	Game Sense for Teaching and Coaching: International Perspectives	10.4324/9781003131557-20	Scopus
Journal Article	M. G. Gamero; J. M. García-Ceberino; S. J. Ibáñez; S. Feu	2021	Analysis of declarative and procedural knowledge according to teaching method and experience in school basketball	Sustainability (Switzerland)	10.3390/su13116012	Scopus
Journal Article	M. G. Gamero; J. M. García-Ceberino; S. J. Ibáñez; S. Feu	2021	Influence of the pedagogical model and experience on the internal and external task load in school basketball	International Journal of Environmental Research and Public Health	10.3390/ijerph182211854	Scopus
Journal Article	J. M. Gamonales; M. Á Salgado-Santos; S. J. Ibáñez	2021	Influence of means of initiation to training in the design of tasks in soccer in the school age (U12)	MHSalud	10.15359/MHS.18-2.10	Scopus
Journal Article	R. L. D. García; W. G. V. Sánchez; E. V. G. Palacio; J. L. Henao	2021	PERCEPTION OF THE EFFECTS OF A GAME-CENTERED APPROACH: CHILDREN FOOTBALL	Revista Iberoamericana de Psicologia del Ejercicio y el Deporte		Scopus
Journal Article	G. García-Castejón; O. Camerino; M. Castañer; D. Manzano-Sánchez; J. F. Jiménez-Parra; A. Valero-Valenzuela	2021	Implementation of a hybrid educational program between the model of personal and social responsibility (Tpsr) and the teaching games for understanding (tgfu) in physical education and its effects on health: An approach based on mixed methods	Children	10.3390/children8070573	Scopus
Journal Article	J. M. García-Ceberino; S. Feu; A. Antúnez; S. J. Ibáñez	2021	Organization of students and total task time: External and internal load recorded during motor activity	Applied Sciences (Switzerland)	10.3390/app112210940	Scopus
Journal Article	J. M. García-Ceberino; S. Feu; M. G. Gamero; S. J. Ibáñez	2021	Pedagogical variables and motor commitment in the planning of invasion sports in primary education	Sustainability (Switzerland)	10.3390/su13084529	Scopus
Journal Article	J. M. García-Ceberino; M. G. Gamero; S. Feu; S. J. Ibáñez	2021	The perception of competence in football as indicator of the students’ intention to be physically active	E-Balonmano.com: Revista de Ciencias del Deporte		Scopus
Journal Article	V. Gaspar; A. Gil-Arias; F. Del Villar; A. Práxedes; A. Moreno	2021	How tgfu influence on students’ motivational outcomes in physical education? A study in elementary school context	International Journal of Environmental Research and Public Health	10.3390/ijerph18105407	Scopus
Journal Article	J. P. Gee; A. Price	2021	Game-Design Teaching and Learning	Strategies	10.1080/08924562.2021.1896928	Scopus
Journal Article	A. Gil-Arias; S. Diloy-Peña; J. Sevil-Serrano; L. García-González; Á Abós	2021	A hybrid tgfu/se volleyball teaching unit for enhancing motivation in physical education: A mixed-method approach	International Journal of Environmental Research and Public Health	10.3390/ijerph18010110	Scopus
Journal Article	S. González-Espinosa; J. García-Rubio; S. Feu; S. J. Ibáñez	2021	Learning basketball using direct instruction and tactical game approach methodologies	Children	10.3390/children8050342	Scopus
Journal Article	É R. Gouveia; B. R. Gouveia; A. Marques; H. Lopes; A. Rodrigues; T. Quintal; M. Pestana; M. Peralta; M. Kliegel; A. Ihle	2021	Estimation of engagement in moderate-to-vigorous physical activity from direct observation: A proposal for school physical education	Children	10.3390/children8020067	Scopus
Journal Article	J. F. Gréhaigne; P. Godbout	2021	Debate of ideas and understanding with regard to tactical learning in team sports	Journal of Teaching in Physical Education	10.1123/JTPE.2019-0269	Scopus
Journal Article	T. Ha; B. Dauenhauer	2021	A Physical Literacy Index: Identifying Students for Intervention Through Standards-Based Assessment	Journal of Physical Education, Recreation and Dance	10.1080/07303084.2021.1948463	Scopus
Journal Article	H. Hao	2021	Application of Random Dynamic Grouping Simulation Algorithm in PE Teaching Evaluation	Complexity	10.1155/2021/6641116	Scopus
Journal Article	U. Hasan; F. M. Clemente	2021	Relationship between passing and ball control in soccer: Analysis of variations of kinematic measures	Polish Journal of Sport and Tourism	10.2478/pjst-2021-0001	Scopus
Journal Article	T. Hublin; P. Barbaros; T. Rupčić	2021	The Game-Based Method is More Efficient than the Conventional Training Method in Teaching Tennis to Adult Beginners	Croatian Journal of Education	10.15516/cje.v23i3.4503	Scopus
Book Section	K. Jarrett; R. L. Light	2021	English and australian teachers’ interpretation and use of GBA	Game Sense for Teaching and Coaching: International Perspectives	10.4324/9781003131557-17	Scopus
Journal Article	W. B. Khalifa; M. Zouaoui; M. Zghibi; F. Azaiez	2021	Effects of verbal interactions between students on skill development, game performance and game involvement in soccer learning	Sustainability (Switzerland)	10.3390/su13010160	Scopus
Book Section	M. M. Kobierecki	2021	Sport and development in Poland: National strategies and their implementation	Sport and Development in Emerging Nations	10.4324/9781003024002-9	Scopus
Book Section	S. König; D. Memmert	2021	Teaching decision-making and creativity as a vital issue for teacher education - a qualitative intervention study with german trainee teachers	Game Sense for Teaching and Coaching: International Perspectives	10.4324/9781003131557-14	Scopus
Journal Article	H. A. Lawson; S. Estes; E. Jones; S. A. Morris; H. van der Mars; Z. Beddoes; M. F. Mitchell; P. Ward	2021	Chapter 8: Collective action for learning, improvement, and redesign	Journal of Teaching in Physical Education	10.1123/JTPE.2020-0246	Scopus
Book Section	R. L. Light	2021	Game sense, culture and learning: A focus on Asia	Game Sense for Teaching and Coaching: International Perspectives	10.4324/9781003131557-8	Scopus
Journal Article	J. Lindauer; C. Seymour	2021	Like Riding a Bike: Tactical Intentionality in a PETE Curriculum	Journal of Physical Education, Recreation and Dance	10.1080/07303084.2021.1962444	Scopus
Book	W. C. Liu	2021	Singapore's approach to developing teachers: Hindsight, insight, and foresight	Singapore's Approach to Developing Teachers: Hindsight, Insight, and Foresight	10.4324/9780429433641	Scopus
Book	J. M. Magone	2021	Cover Constraining Democratic Governance in Southern Europe Constraining Democratic Governance in Southern Europe: From ‘Superficial’ to ‘Coercive’ Europeanization New Horizons in European Politics series	Constraining Democratic Governance in Southern Europe: From 'Superficial' to 'Coercive' Europeanization	10.4337/9781788111348	Scopus
Journal Article	D. Manzano-Sánchez; S. González-Víllora; A. Valero-Valenzuela	2021	Application of the teaching personal and social responsibility model in the secondary education curriculum: Implications in psychological and contextual variables in students	International Journal of Environmental Research and Public Health	10.3390/ijerph18063047	Scopus
Journal Article	G. Martinent; A. Gareau; E. Guillet-Descas; N. Lienhart; V. Nicaise	2021	Basic Psychological Need Profiles Among Adolescent Athletes in Intensive Training Settings: Relationships With Sport Burnout and Engagement	International Journal of Stress Management	10.1037/str0000226	Scopus
Book	M. Metzler; G. Colquitt	2021	Instructional models for physical education	Instructional models for physical education	10.4324/9781003081098	Scopus
Journal Article	Y. Miftachurochmah; S. Nahimana; E. R. Sukamti; A. Alim	2021	Tactics analysis of attacking the pansa fc women's futsal team Yogyakarta, Indonesia	International Journal of Human Movement and Sports Sciences	10.13189/SAJ.2021.090225	Scopus
Journal Article	M. Muiños; S. Ballesteros	2021	Does dance counteract age-related cognitive and brain declines in middle-aged and older adults? A systematic review	Neuroscience and Biobehavioral Reviews	10.1016/j.neubiorev.2020.11.028	Scopus
Journal Article	D. Nesbitt; J. Fisher; D. F. Stodden	2021	Appropriate Instructional Practice in Physical Education: A Systematic Review of Literature From 2000 to 2020	Research Quarterly for Exercise and Sport	10.1080/02701367.2020.1864262	Scopus
Journal Article	L. Nur; A. A. Malik; D. R. Budi; M. A. A. Ardha	2021	Comparative analysis of movement intensities in student using polar global positioning system (Gps): A pilot study in physical education learning	International Journal of Human Movement and Sports Sciences	10.13189/saj.2021.090206	Scopus
Journal Article	J. S. Olivares; M. Maleki; A. Zarei	2021	Role of age and experience in attacking tactical knowledge among iranian soccer school players	Cultura, Ciencia y Deporte	10.12800/CCD.V16I49.1453	Scopus
Journal Article	C. Parkes; M. A. Hemphill	2021	What occupational socialization factors influence preservice teachers to possess fitness orientations?	Journal of Teaching in Physical Education	10.1123/JTPE.2019-0178	Scopus
Journal Article	C. D. Pfledderer; T. A. Brusseau	2021	Associations Among K–12 Student Outcomes, National Standards, and Physical Education Curricular Models: A Systematic Review	Research Quarterly for Exercise and Sport	10.1080/02701367.2020.1849526	Scopus
Journal Article	A. Práxedes; R. González; F. del Villar; A. Gil-Arias	2021	Combining Physical Education and unstructured practice during school recess to improve the students' decision-making and execution	Retos	10.47197/retos.v0i41.83455	Scopus
Book Section	M. S. Razak	2021	From the games concept approach to game sense to positive pedagogy: My pedagogical journey	Game Sense for Teaching and Coaching: International Perspectives	10.4324/9781003131557-25	Scopus
Journal Article	A. Richartz; K. Kohake	2021	(Subject-)specificity of teaching quality in physical education	Unterrichtswissenschaft	10.1007/s42010-021-00112-z	Scopus
Journal Article	A. R. Rodríguez; J. R. Rodríguez	2021	Physical education involvement in middle and high School. Comparison between a traditional (Handball) and an alternative sport (Tchoukball)	Retos	10.47197/retos.v0i39.78129	Scopus
Journal Article	M. Rodríguez Macías; M. T. Abad Robles; F. J. Giménez Fuentes-Guerra	2021	Effects of Sport Teaching on Students' Enjoyment and Fun: A Systematic Review and Meta-Analysis	Frontiers in Psychology	10.3389/fpsyg.2021.708155	Scopus
Journal Article	J. Rong; Y. Chen; J. Yang	2021	CNN-LSTM Hybrid Model for Kinematic Feature Analysis and Parabolic Radian Prediction in Basketball Videos	Computational Intelligence and Neuroscience	10.1155/2021/7844472	Scopus
Journal Article	W. G. V. Sánchez	2021	Effect of a youth football tactical training program: Unique case	E-Balonmano.com: Revista de Ciencias del Deporte		Scopus
Journal Article	W. G. V. Sánchez; E. A. A. Arias	2021	Effects of the didactic model of game action competences on tactical performance, motivation, and perception of skill in young football players	Journal of Physical Education and Sport	10.7752/jpes.2021.06481	Scopus
Journal Article	R. Schembri; R. Coppola; P. Tortella; M. Lipoma	2021	Reflections that know of “new normal”: The complex role of physical educators during the covid-19 pandemic	Journal of Physical Education and Sport	10.7752/jpes.2021.s1088	Scopus
Journal Article	R. Schembri; R. Coppola; P. Tortella; F. Sgrò	2021	Improving enjoyment during physical education lesson in primary school students	Journal of Human Sport and Exercise	10.14198/jhse.2021.16.Proc2.59	Scopus
Journal Article	F. Sgrò; R. Coppola; R. Schembri; M. Lipoma	2021	The effects of a tactical games model unit on students’ volleyball performances in elementary school	European Physical Education Review	10.1177/1356336X211005806	Scopus
Journal Article	F. Sgrò; A. Quinto; M. Barca; M. Lipoma	2021	Towards a method to support trail selection for the outdoor movement education process	Journal of Physical Education and Sport	10.7752/jpes.2021.s1050	Scopus
Journal Article	R. Silva; C. Farias; I. Mesquita	2021	Challenges faced by preservice and novice teachers in implementing student-centred models: A systematic review	European Physical Education Review	10.1177/1356336X21995216	Scopus
Journal Article	R. Silva; C. Farias; A. Ramos; I. Mesquita	2021	Implementation of Game-Centered Approaches in Physical Education: A Systematic Review	Journal of Physical Education and Sport	10.7752/jpes.2021.s6443	Scopus
Journal Article	K. L. Simonton; T. E. Layne; C. C. Irwin	2021	Project-based learning and its potential in physical education: an instructional model inquiry	Curriculum Studies in Health and Physical Education	10.1080/25742981.2020.1862683	Scopus
Journal Article	L. Stefanou; N. Tsangaridou; C. Y. Charalambous; L. Kyriakides	2021	Examining the contribution of a professional development program to elementary classroom teachers' content knowledge and student achievement: The case of basketball	Journal of Teaching in Physical Education	10.1123/JTPE.2020-0010	Scopus
Journal Article	S. Stockwell; B. Stubbs; S. E. Jackson; A. Fisher; L. Yang; L. Smith	2021	Internet use, social isolation and loneliness in older adults	Ageing and Society	10.1017/S0144686X20000550	Scopus
Journal Article	E. Teraoka; H. J. Ferreira; D. Kirk; F. Bardid	2021	Affective learning in physical education: A systematic review	Journal of Teaching in Physical Education	10.1123/jtpe.2019-0164	Scopus
Journal Article	P. Tortella; R. Schembri; D. Coco; M. Lipoma	2021	Outdoor movement education during COVID-19: What kindergarten teachers think	Journal of Human Sport and Exercise	10.14198/jhse.2021.16.Proc2.61	Scopus
Journal Article	J. Williams; M. J. Davies	2021	The role of teacher educator professional learning in reconfiguring physical education	Curriculum Perspectives	10.1007/s41297-021-00133-9	Scopus
Journal Article	L. S. Wong; A. M. Gibson; A. Farooq; J. J. Reilly	2021	Interventions to Increase Moderate-to-Vigorous Physical Activity in Elementary School Physical Education Lessons: Systematic Review	Journal of School Health	10.1111/josh.13070	Scopus
Journal Article	Y. Yudiana; B. Hambali; L. Komariyah; A. Gumilar	2021	Application of tactical approach to developing students' enjoyment and skills in playing football	International Journal of Human Movement and Sports Sciences	10.13189/saj.2021.091317	Scopus
Journal Article	L. Zhao; W. He; Y. S. Su	2021	Innovative Pedagogy and Design-Based Research on Flipped Learning in Higher Education	Frontiers in Psychology	10.3389/fpsyg.2021.577002	Scopus
Journal Article	A. Alim; H. Yuliarto	2022	Developing a learning model on basic techniques forehand and backhand volley based on integrated training approach for junior tennis players aged 8-12 years	Journal of Physical Education and Sport	10.7752/jpes.2022.11335	Scopus
Journal Article	L. S. Alves; L. A. De Lima; E. A. de Oliveira; A. Lopes; R. S. Reverdito	2022	Development and validation of an assessment instrument for teams sports	E-Balonmano.com: Revista de Ciencias del Deporte		Scopus
Journal Article	O. Atkinson; J. J. Brunsdon	2022	Changing the Score: Alternative Assessment Strategies and Tools for Sport in Middle School Physical Education	Strategies	10.1080/08924562.2021.2000537	Scopus
Journal Article	F. Bergmann; C. Meier; M. Braksiek	2022	Involvement and performance of U9 soccer players in 7v7 and 5v5 matches during competition	German Journal of Exercise and Sport Research	10.1007/s12662-021-00752-4	Scopus
Journal Article	H. Böke	2022	The effect of the use of sports education model on the multi-directional development of students: A meta-analysis study	International Journal of Educational Research and Innovation	10.46661/ijeri.6338	Scopus
Journal Article	P. C. Calderón; J. A. Z. Ayuso	2022	Alternative sports as content for Physical Education in Secondary Education	Retos	10.47197/retos.v46.94422	Scopus
Book	A. Chen	2022	Reconceptualizing physical education: A curriculum framework for physical literacy	Reconceptualizing Physical Education: A Curriculum Framework for Physical Literacy	10.4324/9781003163602	Scopus
Book Section	T. W. K. Clara	2022	Learners and Learning in Physical Education: Games-Centred Approaches and Nonlinear Pedagogy	CPD for Teaching and Learning in Physical Education: Global Lessons from Singapore	10.4324/9781003171973-5	Scopus
Journal Article	H. de Oliveira Castro; L. Laporta; R. F. Lima; F. M. Clemente; J. Afonso; S. da Silva Aguiar; A. L. de Araújo Ribeiro; G. De Conti Teixeira Costa	2022	Small-sided games in volleyball: A systematic review of the state of the art	Biology of Sport	10.5114/biolsport.2022.109960	Scopus
Journal Article	S. Diloy-Peña; J. Sevil-Serrano; Á Abós; M. Sanz-Remacha; L. García-González	2022	Differences between the technical-traditional model and the Teaching Games for Understanding model on motivation and commitment of young athletes: a cross-sectional study	Retos	10.47197/RETOS.V44I0.88787	Scopus
Journal Article	G. Elumalai; K. Chinanapan; W. Choeibuakaew; D. R. Iqbal; F. H. Abadi	2022	Can Model-Based Approach in Physical Education Improve Physical Fitness, Academic Performance, and Enjoyment among Pupils? A Systematic Literature Review	International Journal of Human Movement and Sports Sciences	10.13189/saj.2022.101304	Scopus
Book Section	C. Farias; J. Afonso; A. Ramos; P. Coutinho; P. A. Hastie; P. T. Esteves; B. Travassos; I. Mesquita	2022	Implementing Learner-Oriented Assessment Strategies	Learner-Oriented Teaching and Assessment in Youth Sport	10.4324/9781003140016-15	Scopus
Book Section	C. Farias; I. Mesquita	2022	Pedagogical Principles of a Learner-Oriented Approach	Learner-Oriented Teaching and Assessment in Youth Sport	10.4324/9781003140016-2	Scopus
Journal Article	C. Farias; Y. Segovia; E. Ribeiro; J. Teixeira; C. Bessa; I. Mesquita	2022	Game-play development according to the context of practice and students’ sex and skill level: an action-research study in two invasion-games sport education seasons	Journal of Physical Education and Sport	10.7752/jpes.2022.03068	Scopus
Journal Article	C. Farias; J. Teixeira; E. Ribeiro; I. Mesquita	2022	Effects of a two-stage physical education teacher education programme on preservice teachers’ specialised content knowledge and students’ game-play in a student-centred Sport Education-Step Game approach	European Physical Education Review	10.1177/1356336X221084516	Scopus
Book Section	C. Farias; T. L. Wallhead; I. Mesquita	2022	Strategies for the Gradual Instructional Mediation of Learner-Oriented Interactions	Learner-Oriented Teaching and Assessment in Youth Sport	10.4324/9781003140016-6	Scopus
Journal Article	J. Fernandez-Rio; D. Iglesias	2022	What do we know about pedagogical models in physical education so far? An umbrella review	Physical Education and Sport Pedagogy	10.1080/17408989.2022.2039615	Scopus
Journal Article	S. Feu; J. García-Rubio; S. J. Ibáñez; A. Antúnez	2022	External load of the tasks planned by teachers for learning handball	PLoS ONE	10.1371/journal.pone.0265745	Scopus
Journal Article	R. L. Fjellner; V. Varea; D. Barker	2022	How physical education teachers are positioned in models scholarship: a scoping review	Physical Education and Sport Pedagogy	10.1080/17408989.2022.2083098	Scopus
Journal Article	M. G. Gamero Portillo; J. M. García-Ceberino; J. Rodrigues Rocha; S. J. Ibáñez; S. Feu	2022	Study of three intervention programs for the teaching of basketball at school ages	E-Balonmano.com: Revista de Ciencias del Deporte		Scopus
Journal Article	S. García-Calvo Rojo; E. L. N. Moreno de Diezmas	2022	Bilingual Physical Education-CLIL through teaching games for understanding: Comparative analysis of intrinsic satisfaction by age and gender	Retos		Scopus
Journal Article	J. M. García-Ceberino; S. Feu; M. G. Gamero; S. J. Ibáñez	2022	Determinant Factors of Achievement Motivation in School Physical Education	Children	10.3390/children9091366	Scopus
Journal Article	A. García-Fariña; F. J. Jiménez; M. T. Anguera	2022	Do Physical Education Teachers Use Socioconstructivist Communication Patterns in Their Classes?	Journal of Teaching in Physical Education	10.1123/jtpe.2020-0213	Scopus
Journal Article	É R. Gouveia; J. Lizandra; D. V. Martinho; C. França; A. Ihle; H. Sarmento; H. Antunes; A. L. Correia; H. Lopes; A. Marques	2022	The Impact of Different Pedagogical Models on Moderate-to-Vigorous Physical Activity in Physical Education Classes	Children	10.3390/children9121790	Scopus
Journal Article	A. Gråstén; M. Kokkonen	2022	Perceived teaching efficacy and coeducational vs. single-sex grouping in physical education teachers	Curriculum Studies in Health and Physical Education	10.1080/25742981.2021.1997615	Scopus
Journal Article	S. Greve; H. Diekhoff; J. Süßenbach	2022	Learning Soccer in Elementary School: Using Teaching Games for Understanding and Digital Media	Frontiers in Education	10.3389/feduc.2022.862798	Scopus
Journal Article	V. Guzoňová; K. Bočková	2022	Analysis of the Management Positions Gender Structure in Sports Organizations in Slovakia	HighTech and Innovation Journal	10.28991/hij-2022-03-04-04	Scopus
Journal Article	P. A. Hastie; A. Stringfellow; J. L. Johnson; C. E. Dixon; N. Hollett; K. Ward	2022	Examining the concept of engagement in physical education	Physical Education and Sport Pedagogy	10.1080/17408989.2020.1861231	Scopus
Journal Article	T. Heemsoth; L. Boe; F. Bükers; C. Krieger	2022	Fostering pre-service teachers’ knowledge of ‘teaching games for understanding’ via video-based vs. text-based teaching examples	Physical Education and Sport Pedagogy	10.1080/17408989.2020.1850668	Scopus
Journal Article	Y. Hendrayana; Y. Hidayat; D. Tresnadiani; B. Hambali	2022	Life quality of students majoring in sports education and its comparison with other students	Cakrawala Pendidikan	10.21831/cp.v41i3.45917	Scopus
Book Section	T. S. Heong	2022	Knowing Students as Individuals and Understanding Their Needs	CPD for Teaching and Learning in Physical Education: Global Lessons from Singapore	10.4324/9781003171973-4	Scopus
Journal Article	T. Hopper; J. L. Rhoades	2022	Part 1—USTA and Tennis Canada Learning to Play Tennis Initiatives: Applying Ecological Dynamics, Enactivism, and Participatory Sense-Making	Strategies	10.1080/08924562.2022.2120745	Scopus
Journal Article	T. Hopper; J. L. Rhoades	2022	Part 2—Enactivism and Learning to Play Tennis: Modification by Adaptation Enabling Action Spaces and Nonconscious Behavioral Mimicry	Strategies	10.1080/08924562.2022.2120748	Scopus
Journal Article	P. Iserbyt; T. Dehandschutter; H. Leysen; J. Loockx	2022	Physical Activity and Game Play Ability in a High School Sport Education Basketball Season	International Journal of Human Movement and Sports Sciences	10.13189/saj.2022.100219	Scopus
Journal Article	T. Juliantine; E. Setiawan	2022	EFFECT OF TACTICAL GAME MODELS ON FORMATION OF BASIC TECHNIQUES IN HANDBALL PLAYERS: MIXED METHOD	Physical Education Theory and Methodology	10.17309/tmfv.2022.3.11	Scopus
Journal Article	T. J. Kim; T. J. Lee; H. S. Song; J. H. Bae	2022	The Tibial Tuberosity–Rotational Angle as a Novel Predisposing Parameter for Patellar Dislocation	Orthopaedic Journal of Sports Medicine	10.1177/23259671221142626	Scopus
Book	J. Koekoek; I. Dokman; W. Walinga	2022	Game-based pedagogy in physical education and sports: Designing rich learning environments	Game-Based Pedagogy in Physical Education and Sports: Designing Rich Learning Environments	10.4324/9781003155782	Scopus
Journal Article	L. Lamas; J. C. P. Morales	2022	Performance analysis and teaching-learning process in team sports	Revista Brasileira de Ciencias do Esporte	10.1590/RBCE.44.E010121	Scopus
Journal Article	L. Lapčík; M. Vašina; B. Lapčíková; Y. Murtaja	2022	Effect of Conditioning on PU Foam Matrix Materials Properties	Materials	10.3390/ma15010195	Scopus
Journal Article	L. Leonardo; A. Scaglia	2022	“WE HAVE TO GIVE BACK THE GAME TO THE PLAYER”: ETHICAL AND MORAL DIMENSIONS OF COLLECTIVE SPORTS PEDAGOGY FROM GAME-BASED APPROACHES +	Movimento	10.22456/1982-8918.119990	Scopus
Journal Article	H. Lex; M. Simon; S. Schwab	2022	Insights into the application of soccer-specific actions in established and new game forms of youth soccer	German Journal of Exercise and Sport Research	10.1007/s12662-021-00748-0	Scopus
Journal Article	M. Loureiro; F. Y. Nakamura; A. Ramos; P. Coutinho; J. Ribeiro; F. M. Clemente; I. Mesquita; J. Afonso	2022	Ongoing Bidirectional Feedback between Planning and Assessment in Educational Contexts: A Narrative Review	International Journal of Environmental Research and Public Health	10.3390/ijerph191912068	Scopus
Journal Article	T. Mazzardo; L. M. C. Aburachid; J. C. P. Morales; P. J. Greco	2022	PEDAGOGICAL INTERVENTION IN TEAM SPORTS: A SYSTEMATIC REVIEW	Journal of Physical Education (Maringa)	10.4025/jphyseduc.v33i1.3338	Scopus
Journal Article	T. Mazzardo; S. Ribas; P. J. Greco; G. N. Monteiro; W. J. B. da Silva; N. D. Araújo; L. M. C. Aburachid	2022	TGfU in the teaching of handball at school: impacts on the motor coordination and technique in the game	Motriz. Revista de Educacao Fisica	10.1590/S1980-657420220017121	Scopus
Journal Article	P. C. Mendes; R. Gomes; G. E. Furtado; J. Amoroso; S. Lemos; G. Dias; R. Mendes	2022	Technical performance and aerobic fitness in Padel amateurs players with different practice levels	Retos		Scopus
Journal Article	S. S. Mohammed; E. Baysen	2022	Peer Assessment of Curriculum Content of Group Games in Physical Education: A Systematic Literature Review of the Last Seven Years	Sustainability (Switzerland)	10.3390/su14116561	Scopus
Journal Article	S. P. Muñoz; A. Sánchez; J. M. De Mena; G. Alonso; A. Rodríguez	2022	INTERVENTION WITH TWO INTERVENTION PROGRAMMES ON COORDINATION AND CHANGES OF DIRECTION IN YOUNG U-14 FOOTBALL PLAYERS	Journal of Sport and Health Research		Scopus
Journal Article	J. Mustell; S. Geidne; D. Barker	2022	How ball games experts legitimate ball games knowledge within Swedish physical education teacher education	Physical Education and Sport Pedagogy	10.1080/17408989.2022.2138305	Scopus
Journal Article	G. A. Navarra; A. Scardina; E. Thomas; G. Battaglia; M. Agnese; P. Proia; A. Palma; M. Bellafiore	2022	How Does the Amount of a Physical Education Intervention Affect Gross Motor Coordination in Early Childhood?	Journal of Functional Morphology and Kinesiology	10.3390/jfmk7040096	Scopus
Journal Article	B. Nor; E. T. Djatmika; S. U. M. Widjaja; H. Wahyono	2022	Development of Economic Learning Model Based on Pancasila Values	International Journal of Instruction	10.29333/iji.2022.15115a	Scopus
Journal Article	D. O’Connor; P. Larkin; S. Robertson; P. Goodyear	2022	The art of the question: the structure of questions posed by youth soccer coaches during training	Physical Education and Sport Pedagogy	10.1080/17408989.2021.1877270	Scopus
Journal Article	H. J. Oh	2022	Utilizing a Novel Game to Maximize Physical Activity Participation in Physical Education	Journal of Physical Education, Recreation and Dance	10.1080/07303084.2022.2108173	Scopus
Journal Article	M. Oliveros; J. Fernandez-Rio	2022	Pedagogical models: Can they make a difference to girls’ in-class physical activity?	Health Education Journal	10.1177/00178969221128641	Scopus
Journal Article	S. Pérez-Muñoz; A. Rodríguez-Cayetano; A. J. Vivas; J. Manuel De Mena Ramos; G. A. García; A. Sánchez-Muñoz	2022	Comparing the mood of physical education students: effect of two teaching models	Sport TK	10.6018/sportk.486481	Scopus
Journal Article	J. Portillo; A. Bravo-Sánchez; P. Abián; A. Dorado-Suárez; J. Abián-Vicén	2022	Influence of Secondary School Students’ Physical Fitness on Sports Performance during an Ultimate Frisbee Competition	International Journal of Environmental Research and Public Health	10.3390/ijerph19073997	Scopus
Journal Article	A. Práxedes; D. Pizarro; B. Travassos; M. Domínguez; A. Moreno	2022	Level of opposition constrains offensive performance in consecutive game situations. An analysis according to game principles	Physical Education and Sport Pedagogy	10.1080/17408989.2021.1877269	Scopus
Journal Article	R. Pritchard; K. Morgan	2022	Developing coach education to enhance rugby coaches’ understanding and application of game centred approaches—The importance of questioning	International Journal of Sports Science and Coaching	10.1177/17479541221104157	Scopus
Conference Proceedings	L. T. Ptomey; B. C. Helsel; D. A. White; J. Lee; J. R. Sherman; R. A. Washburn; A. M. Gorczyca; J. E. Donnelly	2022	Intrapersonal, interpersonal and environmental correlates of moderate to vigorous physical activity and sedentary time in adolescents with intellectual and developmental disabilities	Journal of Intellectual Disability Research	10.1111/jir.12920	Scopus
Book Section	A. Ramos; J. Afonso; P. Coutinho; C. Bessa; C. Farias; I. Mesquita	2022	Appropriateness-Based Activities: Reaching Out to Every Learner	Learner-Oriented Teaching and Assessment in Youth Sport	10.4324/9781003140016-9	Scopus
Journal Article	A. Ramos; K. Davids; P. Coutinho; I. Mesquita	2022	Tracking relations between development of tactical knowledge and tactical behaviour: a season-long action research study	Physical Education and Sport Pedagogy	10.1080/17408989.2022.2083099	Scopus
Journal Article	J. Rodríguez-Negro; J. Yanci	2022	Effects of two different physical education instructional models on creativity, attention and impulse control among primary school students	Educational Psychology	10.1080/01443410.2021.1988059	Scopus
Journal Article	F. Sahli; R. Hammami; H. Sahli; N. Jebabli; W. Selmi; M. Zghibi; R. V. D. Tillaar	2022	The Effects of Combined Verbal Encouragement and Technical Instruction on Technical Skills and Psychophysiological Responses During Small-Sided Handball Games Exercise in Physical Education	Frontiers in Psychology	10.3389/fpsyg.2022.902088	Scopus
Journal Article	A. Sahraravand; A. K. Haavisto; T. Leivo	2022	Resource use and economic burden of eye injuries in Southern Finland	Graefe's Archive for Clinical and Experimental Ophthalmology	10.1007/s00417-021-05399-3	Scopus
Journal Article	C. Salvador-García; O. Chiva-Bartoll; C. Capella-Peris	2022	Bilingual physical education: the effects of CLIL on physical activity levels	International Journal of Bilingual Education and Bilingualism	10.1080/13670050.2019.1639131	Scopus
Journal Article	F. Sgrò; M. Barca; R. Schembri; R. Coppola; M. Lipoma	2022	Effects of different teaching strategies on students’ psychomotor learning outcomes during volleyball lessons	Sport Sciences for Health	10.1007/s11332-021-00850-8	Scopus
Journal Article	Y. Shen; W. Shao	2022	Influence of Hybrid Pedagogical Models on Learning Outcomes in Physical Education: A Systematic Literature Review	International Journal of Environmental Research and Public Health	10.3390/ijerph19159673	Scopus
Book Section	S. K. S. Tan; S. M. Tan; C. H. N. Yeo; L. H. Wong	2022	The Coherence Between Policy Initiatives and Physical Education Developments in Nation-Building	Education in the Asia-Pacific Region	10.1007/978-981-16-9982-5_19	Scopus
Journal Article	A. W. A. Tangkudung; Y. V. Mahyudi	2022	Teaching Game for Understanding (TGfU) Learning Design for Basketball Games in Physical Education	International Journal of Human Movement and Sports Sciences	10.13189/saj.2022.100331	Scopus
Journal Article	A. S. Threatt; K. L. Simonton; T. E. Layne	2022	Motivating Students Through Content and Curriculum Models: Building a Sport Education Tactical Games Model (SETGM) Unit on Spikeball	Journal of Physical Education, Recreation and Dance	10.1080/07303084.2022.2100533	Scopus
Journal Article	M. Ursa; B. Hardiyono	2022	Improving creativity and learning motivation in basketball through a tactical approach	Cakrawala Pendidikan	10.21831/cp.v41i2.47956	Scopus
Journal Article	R. Vala; M. Valová; P. Dráždilová; M. Litschamnnová	2022	The physical education performance evolution of university students in athletics	Journal of Physical Education and Sport	10.7752/jpes.2022.04137	Scopus
Journal Article	E. S. Volshøj; J. O. Jensen	2022	Versatility and pedagogical models in physical education	Physical Education and Sport Pedagogy	10.1080/17408989.2022.2054970	Scopus
Journal Article	Z. Wahl-Alexander	2022	Moderate to Vigorous Physical Activity and Step Count Compilation for Elementary-Aged Youth Participating in Summer Camp Activities	Journal of Park and Recreation Administration	10.18666/JPRA-2021-11092	Scopus
Journal Article	B. Wang	2022	Intelligent Monitoring of Basketball Teaching Action Optimization considering Heterogeneous Grouping Algorithm	Journal of Sensors	10.1155/2022/9927516	Scopus
Journal Article	P. Ward; F. Dervent; P. Iserbyt; E. Tsuda	2022	Teaching Sports in Physical Education	Journal of Physical Education, Recreation and Dance	10.1080/07303084.2021.2000530	Scopus
Journal Article	R. M. Williams; K. Alikhademi; I. N. S. Munyaka; J. E. Gilbert	2022	MetaCogs: Mitigating Executive Dysfunction via Agent-based Modeling for Metacognitive Strategy Development	ACM Transactions on Accessible Computing	10.1145/3514254	Scopus
Journal Article	K. W. Wu; T. Gao; Z. Xie; W. B. Guo	2022	Temporal Structure Learning with Grenander Inference for Action Recognition	Ruan Jian Xue Bao/Journal of Software	10.13328/j.cnki.jos.006202	Scopus
Journal Article	M. H. André	2023	Learn-Teach-Play (LTP)	Journal of Physical Education, Recreation and Dance	10.1080/07303084.2023.2184999	Scopus
Journal Article	A. Arcobasso	2023	Rethinking political warfare in Italy: a bottom-up approach	Journal of Financial Crime	10.1108/JFC-11-2019-0139	Scopus
Journal Article	C. Barquero-Ruiz; D. Kirk	2023	If ‘the medium is the message’, what do students learn to do in NLP and GBAs within physical education?	Curriculum Studies in Health and Physical Education	10.1080/25742981.2023.2216188	Scopus
Journal Article	S. Burhanuddin; E. Setiawan; L. M. Y. Isnaini; H. Jumareng; I. A. Patah	2023	Changing the level of mental health and fundamental movement skills on pencak silat athletes through game-based circuit training	Health, Sport, Rehabilitation	10.58962/HSR.2023.9.3.50-60	Scopus
Journal Article	O. Calle; A. Antúnez; S. J. Ibáñez; S. Feu	2023	Pedagogical Models in Alternative Invasion Team Sports: A Systematic Review	Sustainability (Switzerland)	10.3390/su151813465	Scopus
Journal Article	N. Carey	2023	A Flipped Classroom: The Missing Ingredient to Models-Based Practice?	Journal of Physical Education, Recreation and Dance	10.1080/07303084.2023.2253687	Scopus
Journal Article	F. Cereda	2023	Methods and models in the context of physical activity and physical education: strenght, weakness and gaps	Journal of Physical Education and Sport	10.7752/jpes.2023.05133	Scopus
Conference Proceedings	W. T. Chen	2023	Design and Development of CAI Courseware for Basketball Teaching of Physical Education Specialty	Lecture Notes of the Institute for Computer Sciences, Social-Informatics and Telecommunications Engineering, LNICST	10.1007/978-3-031-23950-2_39	Scopus
Journal Article	R. Chugh; D. Turnbull	2023	Gamification in education: A citation network analysis using CitNetExplorer	Contemporary Educational Technology	10.30935/cedtech/12863	Scopus
Journal Article	D. M. Cooke; C. B. Harrison; S. K. Millar; S. Walters	2023	A Nonlinear Pedagogical Approach to Primary School Physical Education: A Case Study	Journal of Teaching in Physical Education	10.1123/jtpe.2021-0258	Scopus
Journal Article	K. Cornett; K. Murfay; J. E. Fulton	2023	Physical Activity Interventions During the School Day: Reviewing Policies, Practices, and Benefits	Journal of School Health	10.1111/josh.13371	Scopus
Journal Article	D. Coutinho; A. L. Kelly; S. Santos; P. Figueiredo; D. Pizarro; B. Travassos	2023	Exploring the Effects of Tasks with Different Decision-Making Levels on Ball Control, Passing Performance, and External Load in Youth Football	Children	10.3390/children10020220	Scopus
Journal Article	V. Cruickshank; S. Pill; J. Williams; R. Nash; C. P. Mainsbridge; A. MacDonald; S. Elmer	2023	Exploring the ‘everyday philosophies’ of generalist primary school teacher delivery of health literacy education	Curriculum Studies in Health and Physical Education	10.1080/25742981.2022.2059384	Scopus
Journal Article	G. B. da Cunha; T. J. Leonardi; G. G. Bergmann	2023	Effects of sports teaching models on different learning students’ domains: rationale and methodological protocol	Revista Brasileira de Ciencias do Esporte	10.1590/RBCE.44.E20230011	Scopus
Journal Article	W. J. B. Da Silva; S. Ribas; M. V. Mizoguchi; T. Mazzardo; N. D. Araujo; H. O. Castro; L. M. C. Aburachid	2023	Objective and subjective assessment of declarative tactical knowledge among young female basketball athletes throughout a season	Journal of Physical Education and Sport	10.7752/jpes.2023.06184	Scopus
Book Section	R. L. de D’Amico; L. Velez; M. D. González-Rivera; S. Gómez	2023	Innovation in Training Service for the Sport Management Sector in Ecuador	Sport Management in the Ibero-American World: Product and Service Innovations	10.4324/9781003388050-8	Scopus
Book Section	H. Delaere; S. Basu; I. Keseru	2023	Creating a More Inclusive and Accessible Digital Transport System: Developing the INDIMO Inclusive Service Evaluation Tool	Lecture Notes in Mobility	10.1007/978-3-031-26155-8_15	Scopus
Journal Article	F. Dervent; W. Li; N. Nayır; E. Devrilmez	2023	Effects of Situated Game Teaching Through Set Plays on Middle School Students’ Soccer Skills and Game Performance	Journal of Teaching in Physical Education	10.1123/jtpe.2021-0295	Scopus
Journal Article	F. Devereux; E. Whyte; N. Gavigan; S. O’Connor	2023	Developing a framework for a games-based injury prevention exercise programme for post-primary (12–18 years) physical education class: A Delphi poll study	European Physical Education Review	10.1177/1356336X231206245	Scopus
Journal Article	G. Dewanti; S. Nompembri; A. Hartanto; A. C. Arianto	2023	DEVELOPMENT OF PHYSICAL EDUCATION LEARNING OUTCOMES ASSESSMENT INSTRUMENTS FOR VOLLEYBALL MATERIALS BASED ON GAME PERFORMANCE ASSESSMENT INSTRUMENT	Physical Education Theory and Methodology	10.17309/tmfv.2023.2.03	Scopus
Journal Article	H. Diekhoff; S. Greve	2023	Digital technology in game-based approaches: video tagging in football in PE	Physical Education and Sport Pedagogy	10.1080/17408989.2023.2256758	Scopus
Journal Article	G. Ebenbichler; R. Habenicht; P. Blohm; P. Bonato; J. Kollmitzer; P. Mair; T. Kienbacher	2023	The Back Muscle Surface Electromyography-Based Fatigue Index: A Digital Biomarker of Human Neuromuscular Aging?	Bioengineering	10.3390/bioengineering10030300	Scopus
Journal Article	Z. Feng; N. Lau; M. Zhu; M. Liu; R. Refati; X. Huang; K. P. Lee	2023	Behavioural design of gamification elements and exploration of player types in youth basketball training	Smart Learning Environments	10.1186/s40561-023-00278-2	Scopus
Journal Article	S. Feu; J. M. García-Ceberino; M. G. Gamero; S. González-Espinosa; A. Antúnez	2023	Game Space and Game Situation as Mediators of the External Load in the Tasks of School Handball	International Journal of Environmental Research and Public Health	10.3390/ijerph20010400	Scopus
Journal Article	R. M. Fizi; S. Winarni; A. Hartanto	2023	A game model in physical education to improve motor skills, cooperation, and discipline of primary school learners	Pedagogy of Physical Culture and Sports	10.15561/26649837.2023.0602	Scopus
Book	R. Frank; G. Schumacher; A. Tamm	2023	Cloud Transformation: How the Public Cloud is changing businesses	Cloud Transformation: How the Public Cloud is changing businesses	10.1007/978-3-658-38823-2	Scopus
Journal Article	J. M. García-Ceberino; S. Feu; M. G. Gamero; S. J. Ibáñez	2023	Structural Relationship between Psychological Needs and Sport Adherence for Students Participating in Physical Education Class	Sustainability (Switzerland)	10.3390/su15129686	Scopus
Journal Article	J. M. García-Ceberino; S. Feu; S. Villafaina; S. J. Ibáñez	2023	Application of soccer learning tasks based on Tactical Games Approach	Retos	10.47197/retos.v50.100052	Scopus
Journal Article	Q. Guo; S. Samsudin; X. Yang; J. Gao; M. A. Ramlan; B. Abdullah; N. H. Farizan	2023	Relationship between Perceived Teacher Support and Student Engagement in Physical Education: A Systematic Review	Sustainability (Switzerland)	10.3390/su15076039	Scopus
Journal Article	J. Haryanto; E. Edmizal; F. Meyfitri; B. Becerra-Patiño; J. Hajji; C. Drenowatz	2023	Validity and reliability of topspin accuracy tests in table tennis	Journal of Physical Education and Sport	10.7752/jpes.2023.12386	Scopus
Journal Article	B. C. Helsel; R. N. S. Foster; J. Sherman; L. T. Ptomey; R. N. Montgomery; R. A. Washburn; J. E. Donnelly	2023	A Remotely Delivered Yoga Intervention for Adolescents with Autism Spectrum Disorder: Feasibility and Effectiveness for Improving Skills Related to Physical Activity	Journal of Autism and Developmental Disorders	10.1007/s10803-022-05702-z	Scopus
Journal Article	A. Hernaiz-Sánchez; A. Bäder-Gilabert	2023	Influence of Physical Education on physical activity levels in adolescence. A systematic review	Revista de Educacion	10.4438/1988-592X-RE-2023-401-586	Scopus
Journal Article	Y. Hidayat; B. Hambali; A. Gumilar; L. Nur	2023	Exploring the influence of gender and tactical learning approaches on students’ enjoyment levels in physical education	Cakrawala Pendidikan	10.21831/cp.v42i3.54218	Scopus
Journal Article	M. B. Hussein; H. H. Jawad; M. M. Al-Ameri; H. A. Raheema; M. Abdullah; M. A. Ali	2023	The Effect of the Cooperative Learning Method in Developing Some Physical Abilities and Learning the Skill of Volleyball Smash Serve	Journal for ReAttach Therapy and Developmental Diversities		Scopus
Journal Article	L. M. Y. Isnaini; E. Setiawan; R. A. Gani; L. Lufthansa; N. Gazali; M. E. Winarno	2023	Aquatic-Based Tabata training: a training system to improve physical fitness of athletes in situational sports	Health, Sport, Rehabilitation	10.58962/HSR.2023.9.3.61-73	Scopus
Journal Article	S. E. Ison; K. A. Richards; M. A. Hemphill; T. J. Templin	2023	Another Decade of Qualitative Research in the Journal of Teaching in Physical Education	Journal of Teaching in Physical Education	10.1123/jtpe.2022-0015	Scopus
Book	M. Karachalios; D. K. Adjekum	2023	Air Show Performers: Safety, Risk Management, and Psychological Factors	Air Show Performers: Safety, Risk Management, and Psychological Factors	10.1201/9781003431879	Scopus
Journal Article	S. Kato; J. Miyahara; Y. Matsubayashi; Y. Taniguchi; T. Doi; H. Kodama; A. Higashikawa; Y. Takeshita; M. Fukushima; T. Ono; N. Hara; S. Azuma; H. Iwai; M. Oshina; S. Sugita; S. Hirai; K. Masuda; S. Tanaka; Y. Oshima	2023	Predictors for hemostatic thrombin-gelatin matrix usage in spine surgery: a multicenter observational study	BMC Musculoskeletal Disorders	10.1186/s12891-023-06408-8	Scopus
Journal Article	P. Kinnerk; P. E. Kearney; S. Harvey; M. Lyons	2023	An investigation of high-performance team sport coaches’ planning practices	Sports Coaching Review	10.1080/21640629.2021.1990653	Scopus
Journal Article	K. Kılıç; M. L. Ince	2023	Perceived use and value of reproductive, problem-solving, and athlete-initiated teaching by coaches and athletes	Frontiers in Psychology	10.3389/fpsyg.2023.1167412	Scopus
Journal Article	V. M. Kostiukevych; N. Y. Shchepotina; V. V. Adamchuk; B. A. Abalașei; T. V. Vozniuk; V. Y. Bohuslavska; A. I. Drachuk; A. S. Mezhvynskyi	2023	Integral assessment of football team tactics	Slobozhanskyi Herald of Science and Sport	10.15391/snsv.2023-4.002	Scopus
Journal Article	A. Kristiyandaru; B. B. Prakoso; H. Fitroni; D. Primanata; S. C. Y. Hartati; D. C. Kartiko	2023	Factors influencing assessment in higher education: Empirical evidence from physical education and fitness compulsory courses in Indonesia	Cakrawala Pendidikan	10.21831/cp.v42i3.60151	Scopus
Book Section	K. Lehtonen; A. Saari	2023	Finland: Facts Behind the Long and Complicated Process of Disability Inclusion in Sports	The Palgrave Handbook of Disability Sport in Europe: Policies, Structures and Participation	10.1007/978-3-031-21759-3_5	Scopus
Journal Article	A. Levante; C. Martis; G. Antonioli; M. Dima; L. Duma; M. Perrone; L. Russo; F. Lecciso	2023	The Effect of Sports Activities on Motor and Social Skills in Autistic Children and Adolescents: a Systematic Narrative Review	Current Developmental Disorders Reports	10.1007/s40474-023-00277-5	Scopus
Journal Article	B. Li; W. Li	2023	Developing Students’ Game Competence: Situated Game Teaching through Set Plays	Strategies	10.1080/08924562.2022.2146962	Scopus
Journal Article	X. Li	2023	Optimization of the College Basketball Teaching Mode Based on the Applied Explainable Association Rule Algorithm and Cluster Analysis in Mobile Computing Environments	Applied Artificial Intelligence	10.1080/08839514.2023.2214768	Scopus
Journal Article	Q. Lin	2023	Increasing motivation and game performance of children in basketball classes using video applications	Current Psychology	10.1007/s12144-022-02835-3	Scopus
Journal Article	R. Llanos-Muñoz; M. Vaquero-Solís; M. Á López-Gajardo; P. A. Sánchez-Miguel; M. Á Tapia-Serrano; F. M. Leo	2023	Intervention Programme Based on Self-Determination Theory to Promote Extracurricular Physical Activity through Physical Education in Primary School: A Study Protocol	Children	10.3390/children10030504	Scopus
Journal Article	I. López-Lemus; F. D. V. Álvarez; A. Gil-Arias; A. Moreno-Domínguez	2023	MOTIVATION AND GENDER EQUITY IN PHYSICAL EDUCATION. COULD HYBRIDIZATION OF PEDAGOGICAL MODELS HELP US?	Movimento	10.22456/1982-8918.128080	Scopus
Journal Article	I. López-Lemus; F. Del Villar; A. Rodríguez-Gutiérrez; J. González-Silva; A. Moreno	2023	Could the Hybridization of the SE/TGfU Pedagogical Models Be an Alternative for Learning Sports and Promoting Health? School Context Study	Children	10.3390/children10050877	Scopus
Journal Article	M. Loureiro; I. Mesquita; A. Ramos; P. Coutinho; J. Ribeiro; F. M. Clemente; F. Y. Nakamura; J. Afonso	2023	Flexible Training Planning Coupled with Flexible Assessment: A 12-Week Randomized Feasibility Study in a Youth Female Volleyball Team	Children	10.3390/children10010029	Scopus
Journal Article	J. Lyu; H. Yang; S. Christie	2023	Mommy, Can I Play Outside? How Urban Design Influences Parental Attitudes on Play	International Journal of Environmental Research and Public Health	10.3390/ijerph20064909	Scopus
Journal Article	M. Maleki; L. M. García López; D. Gutiérrez	2023	Examining Iranian physical education teachers' perceptions of their use of Game-Based Approaches	Retos	10.47197/RETOS.V48.97239	Scopus
Journal Article	J. M. Moreno-Ariza; D. Mancha-Triguero; J. M. Gamonales; S. J. Ibáñez	2023	Analysis of Game Situations in the Design of Tasks in Training Basketball	MHSalud	10.15359/mhs.20-1.12	Scopus
Journal Article	B. Moy; T. Rossi; S. Russell	2023	Supporting PETE students to implement an alternative pedagogy	Physical Education and Sport Pedagogy	10.1080/17408989.2021.1958178	Scopus
Journal Article	V. S. Musa; R. P. Menezes	2023	The teaching of offensive skills against different defensive scenarios in handball: analysis of coaches’ perspectives in different categories	Anais da Academia Brasileira de Ciencias	10.1590/0001-3765202320220998	Scopus
Journal Article	J. Mustell; S. Geidne; D. Barker	2023	The transformation of ball games as pedagogic discourse within physical education teacher education	European Physical Education Review	10.1177/1356336X231207485	Scopus
Journal Article	L. Nur; F. Hong; M. A. Al Ardha; E. Burhaein; A. A. Malik	2023	Direct Instruction with Task Sheet-Based Learning Model: An Alternative Approach to Encourage Learning Motivation during the Covid-19 Crisis	International Journal of Instruction	10.29333/iji.2023.16345a	Scopus
Journal Article	M. Ortiz; L. Meroño; M. T. Morales-Belando; R. Vaquero-Cristóbal; N. González-Gálvez	2023	Teaching Games for Understanding in Game Performance and Psychosocial Variables: Systematic Review and Meta-Analysis of Randomized Control Trial	Children	10.3390/children10030573	Scopus
Journal Article	Y. H. Pan; C. H. Huang; W. T. Hsu	2023	A comparison of the learning effects between TGfU-SE and TGfU on learning motivation, sport enjoyment, responsibility, and game performance in physical education	Frontiers in Psychology	10.3389/fpsyg.2023.1165064	Scopus
Journal Article	D. Papagiannopoulos; N. Digelidis; I. Syrmpas	2023	PE teachers’ perceptions of and experiences with using the TGFU model in teaching team games in elementary school	Journal of Physical Education and Sport	10.7752/jpes.2023.02060	Scopus
Journal Article	C. Parkes; M. A. Hemphill	2023	Hardcore coaching and hardcore fitness-oriented preservice teachers delivery of teaching games for understanding	Physical Education and Sport Pedagogy	10.1080/17408989.2023.2194908	Scopus
Journal Article	M. Pecháček; L. Šlégrová; J. Šlégr; K. Voglová	2023	Mechanical properties of hockey sticks: Practical introduction to elasticity	Physics Education	10.1088/1361-6552/acebad	Scopus
Journal Article	J. Portillo; P. Abián; A. Bravo-Sánchez; A. Dorado-Suárez; J. Abián-Vicén	2023	Effects of the Comprehensive and Technical Models of Sports Teaching in Secondary School Students	Sustainability (Switzerland)	10.3390/su15086752	Scopus
Book Section	A. M. V. Quinto; F. Sgrò	2023	Teaching game concepts in primary school	School Children as Agents of Change: Raising up Critical Thinking and Judgement in the Early Years	10.4324/9781003374282-14	Scopus
Journal Article	R. Rasmitadila; R. Rachmadtullah; A. Samsudin; M. Nurtanto; M. N. Jauhari	2023	Limited face-to-face learning on students in inclusive classrooms during the Covid-19 pandemic: Perceptions of elementary school teachers in Indonesia	Cogent Education	10.1080/2331186X.2023.2213612	Scopus
Journal Article	S. J. Richardson; A. P. McRobert; D. Vinson; C. J. Cronin; C. Lee; S. J. Roberts	2023	Systematic Review of Sport Coaches’ and Teachers’ Perceptions and Application of Game-Based and Constraints-Led Pedagogy: A Qualitative Meta-Study	Quest	10.1080/00336297.2023.2257343	Scopus
Journal Article	M. B. Romdhane; A. Khacharem	2023	Controlling the display of videos in a physical education context: effects on learning outcomes and situational interest	Physical Education and Sport Pedagogy	10.1080/17408989.2021.2005013	Scopus
Journal Article	A. Rulyansah; S. Ghufron; P. Mariati	2023	Competencies of Teachers in Game-based Pedagogy	Pegem Egitim ve Ogretim Dergisi	10.47750/pegegog.13.02.39	Scopus
Journal Article	R. Rusmanto; T. Tomoliyus; A. Sulastion; N. Gazali; K. H. Abdullah; F. J. Gil-Espinosa; E. Setiawan	2023	Virtual Reality to Promoting Sports Engagement and Some Technical skills in Junior Football Athletes: A 12-Week Randomized Controlled Trial	Retos	10.47197/retos.v50.100319	Scopus
Journal Article	J. Salazar-Martínez; W. G. Valencia-Sánchez; F. M. Clemente	2023	Comparative impact of small-sided games and high-intensity interval training on physical performance in youth soccer players	Journal of Physical Education and Sport	10.7752/jpes.2023.10317	Scopus
Journal Article	D. Seipp; O. J. Quittmann; F. Fasold; S. Klatt	2023	Concurrent training in team sports: A systematic review	International Journal of Sports Science and Coaching	10.1177/17479541221099846	Scopus
Journal Article	M. Seldas; L. M. García López	2023	Benefits of hybridising the activist approach and teaching games for understanding to empower girls in physical education	Curriculum Studies in Health and Physical Education	10.1080/25742981.2023.2265351	Scopus
Journal Article	M. Seldas-García; A. Prieto-Ayuso; O. Contreras-Jordán	2023	THE FLIPPED CLASSROOM STRATEGY AS AN EDUCATIONAL RESOURCE FOR THE TEACHING OF TENNIS IN THE FIRST FORMATIVE STAGES	Journal of Sport and Health Research	10.58727/jshr.98643	Scopus
Journal Article	C. Sheng; C. Lian; H. Pang	2023	A Practical Study of Basketball Teaching Reform in Colleges and Universities Based on Big Data	Applied Mathematics and Nonlinear Sciences	10.2478/amns.2023.2.01353	Scopus
Journal Article	A. Silva; R. Ferraz; L. Branquinho; T. Dias; J. E. Teixeira; D. A. Marinho	2023	Effects of applying a multivariate training program on physical fitness and tactical performance in a team sport taught during physical education classes	Frontiers in Sports and Active Living	10.3389/fspor.2023.1291342	Scopus
Journal Article	C. F. Sriwahyuniati; M. F. Hidayatullah; S. K. Purnama	2023	Game-based rhythmic gymnastics exercise models to develop gross motor skills for primary school students	Cakrawala Pendidikan	10.21831/cp.v42i1.46027	Scopus
Journal Article	M. Stear; S. Preston; D. Piedrafita; K. Donskow-Łysoniewska	2023	The Immune Response to Nematode Infection	International Journal of Molecular Sciences	10.3390/ijms24032283	Scopus
Journal Article	P. Tortella; A. Quinto; G. F. Fumagalli; M. Lipoma; D. Stodden; F. Sgrò	2023	Effects of Different Teaching Approaches on Proxy Measures of Physical Fitness of Italian Kindergarten Children	International Journal of Environmental Research and Public Health	10.3390/ijerph20105792	Scopus
Book	D. A. Vallero	2023	Air Pollution Calculations: Quantifying Pollutant Formation, Transport, Transformation, Fate and Risks, Second Edition	Air Pollution Calculations: Quantifying Pollutant Formation, Transport, Transformation, Fate and Risks, Second Edition	10.1016/C2022-0-02977-9	Scopus
Book Section	D. Van Biesen; J. Scheerder	2023	Disability Sport in Belgium/Flanders: From a Fragmented Mosaic Towards a More Inclusive Landscape	The Palgrave Handbook of Disability Sport in Europe: Policies, Structures and Participation	10.1007/978-3-031-21759-3_13	Scopus
Journal Article	P. P. Wulandari; P. Sutapa; G. E. Apriyanto; T. Hidayah; A. Akhiruyanto; S. Haryono; D. Yudhistira; L. O. A. Virama	2023	Content Validity of Fun Relay Learning Model and Observation of Cognitive, Affective, Psychomotor Aspects of Elementary School Students	International Journal of Human Movement and Sports Sciences	10.13189/saj.2023.110611	Scopus
Journal Article	J. Yan; B. Jones; J. J. Smith; P. Morgan; N. Eather	2023	A Systematic Review Investigating the Effects of Implementing Game-Based Approaches in School-Based Physical Education Among Primary School Children	Journal of Teaching in Physical Education	10.1123/jtpe.2021-0279	Scopus
Journal Article	J. Yang; Y. An	2023	A survey of the literature: how scholars use text mining in Educational Studies?	Education and Information Technologies	10.1007/s10639-022-11193-3	Scopus
Journal Article	A. S. Lengkana; T. Muhtar; T. Supriyadi; I. Safari; A. Kemala; A. Ginting	2024	The DR-GOS Model: Early Detection of the Potential of Children with Disabilities through a Sports Education Approach	International Journal of Human Movement and Sports Sciences	10.13189/saj.2024.120107	Scopus
Journal Article	P. R. Malinowski; B. D. Kern; T. Wallhead	2024	Adopting Instructional Models in Physical Education: The Influence of Occupational Socialization	Journal of Teaching in Physical Education	10.1123/jtpe.2022-0142	Scopus
Journal Article	J. A. Moreno-Murcia; M. Saorín-Pozuelo; S. Baena-Martínez; A. Ferriz-Valero; J. Barrachina-Peris	2024	Motivating teaching styles and directiveness in physical education	Apunts. Educacion Fisica y Deportes	10.5672/apunts.2014-0983.es.(2024/1).155.05	Scopus
Journal Article	J. Kollmitzer; G. R. Ebenbichler; A. Sabo; K. Kerschan; T. Bochdansky	2000	Effects of back extensor strength training versus balance training on postural control	Medicine and Science in Sports and Exercise	10.1097/00005768-200010000-00017	Web of Science
Journal Article	T. L. Wallhead; D. Deglau	2004	Effect of a tactical games approach on student motivation in physical education	Research Quarterly for Exercise and Sport		Web of Science
Conference Proceedings	A. Y. Yermakov; M. A. Uimin; V. R. Galakhov; A. A. Mysik; O. V. Koryakova; V. G. Kharchuk; V. A. Vykhodetz; V. S. Gaviko; K. Kuepper; S. Robin; M. Neumann	2004	Structure and surface states of Cu-O based nanocrystalline powders	11th International Symposium on Metastable, Mechanically Alloyed and Nanocrystalline Materials	10.4028/www.scientific.net/JMNM.24-25.43	Web of Science
Journal Article	H. H. Kock; E. Bieber; R. Ebinghaus; T. G. Spain; B. Thees	2005	Comparison of long-term trends and seasonal variations of atmospheric mercury concentrations at the two European coastal monitoring stations Mace Head, Ireland, and Zingst, Germany	Atmospheric Environment	10.1016/j.atmosenv.2005.02.059	Web of Science
Journal Article	S. F. Wang; X. B. Feng; G. L. Qiu; Z. Q. Wei; T. F. Xiao	2005	Mercury emission to atmosphere from Lanmuchang Hg-Tl mining area, Southwestern Guizhou, China	Atmospheric Environment	10.1016/j.atmosenv.2005.06.062	Web of Science
Journal Article	H. H. Zhang; L. Poissant; X. H. Xu; M. Pilote	2005	Explorative and innovative dynamic flux bag method development and testing for mercury air-vegetation gas exchange fluxes	Atmospheric Environment	10.1016/j.atmosenv.2005.07.068	Web of Science
Journal Article	U. Zielonka; S. Hlawiczka; J. Fudala; I. Wängberg; J. Munthe	2005	Seasonal mercury concentrations measured in rural air in Southern Poland -: Contribution from local and regional coal combustion	Atmospheric Environment	10.1016/j.atmosenv.2005.08.003	Web of Science
Journal Article	J. L. Fisette; H. R. Bohler; E. Carpenter; L. L. Griffin	2006	Preservice teachers' experiences implementing a tactical games model	Research Quarterly for Exercise and Sport		Web of Science
Journal Article	T. L. Wallhead; B. Schumacher	2006	A didactic analysis of student learning during the tactical games approach	Research Quarterly for Exercise and Sport		Web of Science
Journal Article	S. Wright; M. McNeill; J. Fry; S. Tan; C. Tan; P. Schempp	2006	Implications of student teachers' implementation of a curricular innovation	Journal of Teaching in Physical Education	10.1123/jtpe.25.3.310	Web of Science
Journal Article	E. J. Carpenter	2007	Situational interest during a middle school Tactical Games Model water polo unit	Research Quarterly for Exercise and Sport		Web of Science
Conference Proceedings	P. Ponízil; V. Pavlínek; T. Kitano; T. Drímal	2007	Image analysis of radial symmetrical samples	6th WSEAS International Conference on System Science and Simulation in Engineering		Web of Science
Conference Proceedings	P. Ponízil; I. Saxl; J. Procházka	2007	Classification and computer simulation of 2D tessellations	5th International Conference on Materials Structure and Micromechanics of Fracture	10.4028/www.scientific.net/MSF.567-568.281	Web of Science
Conference Proceedings	P. Elisek; M. Raab	2008	Fracture Properties of Polypropylene Reinforced with Short Glass Fibres: The Influence of Temperature, Notch Length and Geometry	1st Conference on Engineering Against Fracture	10.1007/978-1-4020-9402-6_7	Web of Science
Journal Article	K. Imai; S. Hirata; A. Irie; S. Senju; Y. Ikuta; K. Yokomine; M. Harao; M. Inoue; T. Tsunoda; S. Nakatsuru; H. Nakagawa; Y. Nakamura; H. Baba; Y. Nishimura	2008	Identification of a Novel Tumor-Associated Antigen, Cadherin 3/P-Cadherin, as a Possible Target for Immunotherapy of Pancreatic, Gastric, and Colorectal Cancers	Clinical Cancer Research	10.1158/1078-0432.Ccr-08-1086	Web of Science
Journal Article	M. Julinová; M. Dvorácková; J. Kupec; J. Hubácková; M. Kopcilová; J. Hoffmann; P. Alexy; A. Nahálková; I. Vasková	2008	Influence of Technological Process on Biodegradation of PVA/Waxy Starch Blends in an Aerobic and Anaerobic Environment	Journal of Polymers and the Environment	10.1007/s10924-008-0109-4	Web of Science
Journal Article	F. Langmaier; M. Mládek; P. Mokrejs; K. Kolomazník	2008	Biodegradable packing materials based on waste collagen hydrolysate cured with dialdehyde starch	Journal of Thermal Analysis and Calorimetry	10.1007/s10973-007-8293-3	Web of Science
Journal Article	A. MacPhail; D. Kirk; L. Griffin	2008	Throwing and catching as relational skills in game play: Situated learning in a modified game unit	Journal of Teaching in Physical Education	10.1123/jtpe.27.1.100	Web of Science
Journal Article	P. Mokrejs; J. Hrncirik; D. Janacova; M. Mladek; F. Langmaier; K. Kolomaznik; V. Vasek; M. Dvorackova	2008	Removal of MgO from the chrome cake produced by enzymatic hydrolysis of chrome shavings	Asian Journal of Chemistry		Web of Science
Journal Article	J. Musil; B. Drozd; M. Bláha; J. M. Gallardo; T. Randák	2008	First records of the black bullhead, Ameiurus melas in the Czech Republic freshwaters	Cybium		Web of Science
Journal Article	M. Stenicka; V. Pavlínek; P. Sáha; N. V. Blinova; J. Stejskal; O. Quadrat	2008	Conductivity of flowing polyaniline suspensions in electric field	Colloid and Polymer Science	10.1007/s00396-008-1910-2	Web of Science
Journal Article	M. A. Abshinova; I. Kuritka; N. E. Kazantseva; J. Vilcáková; P. Sáha	2009	Thermomagnetic stability and heat-resistance properties of carbonyl iron filled siloxanes	Materials Chemistry and Physics	10.1016/j.matchemphys.2008.08.091	Web of Science
Journal Article	F. Bunka; O. Kríz; A. Velicková; L. Bunková; S. Krácmar	2009	Effect of acid hydrolysis time on amino acid determination in casein and processed cheeses with different fat content	Journal of Food Composition and Analysis	10.1016/j.jfca.2008.10.023	Web of Science
Journal Article	Q. L. Cheng; V. Pavlinek; Y. He; C. Z. Li; P. Saha	2009	Electrorheological characteristics of polyaniline/titanate composite nanotube suspensions	Colloid and Polymer Science	10.1007/s00396-008-1985-9	Web of Science
Journal Article	B. Hausnerova; N. Honkova; T. Kitano; P. Saha	2009	Superposed Flow Properties of Ceramic Powder-Filled Polymer Melts	Polymer Composites	10.1002/pc.20645	Web of Science
Journal Article	Y. He; Q. L. Cheng; V. Pavlinek; C. Z. Li; P. Saha	2009	Synthesis and electrorheological characteristics of titanate nanotube suspensions under oscillatory shear	Journal of Industrial and Engineering Chemistry	10.1016/j.jiec.2008.12.015	Web of Science
Journal Article	M. Hribova; F. Rybnikar; P. H. Geil	2009	The Effect of Solid Sheet Fillers on Poly-p-Oxybenzoate Polymerization, Crystallization and Structure	Journal of Macromolecular Science Part B-Physics	10.1080/00222340902837709	Web of Science
Journal Article	T. Kake; H. Kitamura; Y. Adachi; T. Yoshioka; T. Watanabe; H. Matsushita; T. Fujii; E. Kondo; T. Tachibe; Y. Kawase; K. Jishage; A. Yasoda; M. Mukoyama; K. Nakao	2009	Chronically elevated plasma C-type natriuretic peptide level stimulates skeletal growth in transgenic mice	American Journal of Physiology-Endocrinology and Metabolism	10.1152/ajpendo.00272.2009	Web of Science
Journal Article	D. Kimmer; P. Slobodian; D. Petrás; M. Zatloukal; R. Olejník; P. Sáha	2009	Polyurethane/Multiwalled Carbon Nanotube Nanowebs Prepared by an Electrospinning Process	Journal of Applied Polymer Science	10.1002/app.29238	Web of Science
Journal Article	M. Koutny; P. Amato; M. Muchova; J. Ruzicka; A. M. Delort	2009	Soil bacterial strains able to grow on the surface of oxidized polyethylene film containing prooxidant additives	International Biodeterioration & Biodegradation	10.1016/j.ibiod.2008.11.003	Web of Science
Journal Article	F. Langmaier; M. Mládek; P. Mokrejs	2009	Hydrogels of collagen hydrolysate cross-linked with dialdehyde starch	Journal of Thermal Analysis and Calorimetry	10.1007/s10973-009-0175-4	Web of Science
Journal Article	M. T. Martyn; R. Spares; P. D. Coates; M. Zatloukal	2009	Imaging and analysis of wave type interfacial instability in the coextrusion of low-density polyethylene melts	Journal of Non-Newtonian Fluid Mechanics	10.1016/j.jnnfm.2008.08.001	Web of Science
Journal Article	P. Mokrejs; F. Langmaier; D. Janacova; M. Mladek; K. Kolomaznik; V. Vasek	2009	Thermal study and solubility tests of films based on amaranth flour starch-protein hydrolysate	Journal of Thermal Analysis and Calorimetry	10.1007/s10973-009-0106-4	Web of Science
Journal Article	P. Mokrejs; F. Langmaier; M. Mladek; D. Janacova; K. Kolomaznik; V. Vasek	2009	Extraction of collagen and gelatine from meat industry by-products for food and non food uses	Waste Management & Research	10.1177/0734242x07081483	Web of Science
Journal Article	M. Muchová; J. Ruzicka; M. Julinová; M. Dolezalová; J. Houser; M. Koutny; L. Bunková	2009	Xanthan and gellan degradation by bacteria of activated sludge	Water Science and Technology	10.2166/wst.2009.443	Web of Science
Journal Article	E. Okamura; H. Matsuzaki; A. D. Campbell; J. D. Engel; A. Fukamizu; K. Tanimoto	2009	All of the human β-type globin genes compete for LCR enhancer activity in embryonic erythroid cells of yeast artificial chromosome transgenic mice	Faseb Journal	10.1096/fj.09-137778	Web of Science
Journal Article	O. Rop; T. Jurikova; J. Mlcek; D. Kramarova; Z. Sengee	2009	Antioxidant activity and selected nutritional values of plums (<i>Prunus domestica</i> L.) typical of the White Carpathian Mountains	Scientia Horticulturae	10.1016/j.scienta.2009.06.036	Web of Science
Journal Article	P. Slobodian; A. Lengálová; M. Zatloukal; P. Sáha	2009	Isobaric heating of polystyrene and evaluation of the Narayanaswamy parameter <i>x</i> from volume recovery data	Journal of Non-Crystalline Solids	10.1016/j.jnoncrysol.2008.10.004	Web of Science
Journal Article	P. Slobodian; V. Pavlínek; A. Lengálová; P. Sáha	2009	Polystyrene/multi-wall carbon nanotube composites prepared by suspension polymerization and their electrorheological behavior	Current Applied Physics	10.1016/j.cap.2008.01.008	Web of Science
Journal Article	V. Stejskal; J. Kouril; J. Musil; J. Hamácková; T. Policar	2009	Growth pattern of all-female perch (<i>Perca fluviatilis</i> L.) juveniles - is monosex perch culture beneficial?	Journal of Applied Ichthyology	10.1111/j.1439-0426.2009.01253.x	Web of Science
Journal Article	M. Stenicka; V. Pavlínek; P. Sáha; N. V. Blinova; J. Stejskal; O. Quadrat	2009	The electrorheological efficiency of polyaniline particles with various conductivities suspended in silicone oil	Colloid and Polymer Science	10.1007/s00396-008-1977-9	Web of Science
Journal Article	P. Svoboda; D. Svobodova; P. Slobodian; D. Merinska; Y. Iizuka; T. Ougizawa; T. Inoue	2009	Phase separation and phase dissolution in poly(ε-caprolactone)/poly(styrene-co-acrylonitrile) blend	European Polymer Journal	10.1016/j.eurpolymj.2009.04.027	Web of Science
Journal Article	P. Svoboda; D. Svobodova; P. Slobodian; T. Ougizawa; T. Inoue	2009	Crystallization kinetics of polypropylene/ethylene-octene copolymer blends	Polymer Testing	10.1016/j.polymertesting.2008.12.007	Web of Science
Journal Article	P. Svoboda; D. Svobodova; P. Slobodian; T. Ougizawa; T. Inoue	2009	Transmission electron microscopy study of phase morphology in polypropylene/ethylene-octene copolymer blends	European Polymer Journal	10.1016/j.eurpolymj.2009.01.032	Web of Science
Journal Article	J. Vychopnová; R. Cermák; M. Obadal; V. Verney; S. Commereuc	2009	Effect of β-nucleation on crystallization of photodegraded polypropylene	Journal of Thermal Analysis and Calorimetry	10.1007/s10973-008-8892-7	Web of Science
Journal Article	T. Araoka; H. Abe; T. Tominaga; A. Mima; T. Matsubara; T. Murakami; S. Kishi; K. Nagai; T. Doi	2010	Transcription Factor 7-Like 2 (TCF7L2) Regulates Activin Receptor-Like Kinase 1 (ALK1)/Smad1 Pathway for Development of Diabetic Nephropathy	Molecules and Cells	10.1007/s10059-010-0109-9	Web of Science
Journal Article	A. Asadinezhad; I. Novák; M. Lehocky; F. Bílek; A. Vesel; I. Junkar; P. Sáha; A. Popelka	2010	Polysaccharides Coatings on Medical-Grade PVC: A Probe into Surface Characteristics and the Extent of Bacterial Adhesion	Molecules	10.3390/molecules15021007	Web of Science
Journal Article	A. Asadinezhad; I. Novák; M. Lehocky; V. Sedlarík; A. Vesel; I. Junkar; P. Sáha; I. Chodák	2010	A Physicochemical Approach to Render Antibacterial Surfaces on Plasma-Treated Medical-Grade PVC: Irgasan Coating	Plasma Processes and Polymers	10.1002/ppap.200900132	Web of Science
Journal Article	A. Asadinezhad; I. Novák; M. Lehocky; V. Sedlarík; A. Vesel; I. Junkar; P. Sáha; I. Chodák	2010	An in vitro bacterial adhesion assessment of surface-modified medical-grade PVC	Colloids and Surfaces B-Biointerfaces	10.1016/j.colsurfb.2010.02.006	Web of Science
Journal Article	J. L. García; A. Asadinezhad; J. Pacherník; M. Lehocky; I. Junkar; P. Humpolícek; P. Sáha; P. Válasek	2010	Cell Proliferation of HaCaT Keratinocytes on Collagen Films Modified by Argon Plasma Treatment	Molecules	10.3390/molecules15042845	Web of Science
Conference Proceedings	J. L. García; J. Pacherník; M. Lehocky; I. Junkar; P. Humpolicek; P. Sáha	2010	Enhanced Keratinocyte Cell Attachment to Atelocollagen Thin Films Through Air and Nitrogen Plasma Treatment	24th Meeting of the European-Colloid-and-Interface-Society (ECIS)	10.1007/978-3-642-19038-4_16	Web of Science
Journal Article	B. Hausnerová	2010	Rheological characterization of powder injection molding compounds	Polimery		Web of Science
Conference Proceedings	B. Hausnerova; T. Kitano; P. Saha	2010	Effect of Particle Size Distribution on the Flow Behaviour of Powder Injection Moulding Materials	3rd WSEAS International Conference on Engineering Mechanics, Structures, Engineering Geology/International Conference on Geography and Geology		Web of Science
Journal Article	H. Jiráková; F. Huneau; Z. Hrkal; H. Celle-Jeanton; P. Le Coustumer	2010	Carbon isotopes to constrain the origin and circulation pattern of groundwater in the north-western part of the Bohemian Cretaceous Basin (Czech Republic)	Applied Geochemistry	10.1016/j.apgeochem.2010.05.012	Web of Science
Journal Article	M. Julinová; J. Kupec; P. Alexy; J. Hoffmann; V. Sedlarík; T. Vojtek; J. Chromcáková; P. Bugaj	2010	Lignin and starch as potential inductors for biodegradation of films based on poly(vinyl alcohol) and protein hydrolysate	Polymer Degradation and Stability	10.1016/j.polymdegradstab.2009.10.008	Web of Science
Journal Article	P. Jurajda; O. Slavík; S. White; Z. Adámek	2010	Young-of-the-year fish assemblages as an alternative to adult fish monitoring for ecological quality evaluation of running waters	Hydrobiologia	10.1007/s10750-010-0111-4	Web of Science
Conference Proceedings	A. Kalendova; L. Kovárová; J. Malác; M. Machovsky; J. F. Gerard; Tanger Ltd	2010	MORPHOLOGICAL STUDY OF PVC/MONTMORILLONITE NANOCOMPOSITES	2nd NANOCON International Conference		Web of Science
Journal Article	F. Langmaier; P. Mokrejs; M. Mladek	2010	Heat-treated biodegradable films and foils of collagen hydrolysate crosslinked with dialdehyde starch	Journal of Thermal Analysis and Calorimetry	10.1007/s10973-009-0525-2	Web of Science
Conference Proceedings	L. Marcanikova; B. Hausnerova; A. Sorrentino; P. Saha; G. Titomanlio	2010	Pressure-volume-temperature characteristics of cemented carbide feedstocks	3rd WSEAS International Conference on Engineering Mechanics, Structures, Engineering Geology/International Conference on Geography and Geology		Web of Science
Journal Article	H. Matsuzaki; E. Okamura; A. Fukamizu; K. Tanimoto	2010	CTCF binding is not the epigenetic mark that establishes post-fertilization methylation imprinting in the transgenic <i>H19</i> ICR	Human Molecular Genetics	10.1093/hmg/ddp589	Web of Science
Journal Article	P. Mokrejs; J. Hrncirik; D. Janacova; V. Vasek; R. Cermak	2010	Solubility of Edible Films from Amaranth Flour Enzymatic Hydrolyzate Modified with Dialdehyde Starch	Asian Journal of Chemistry		Web of Science
Journal Article	P. Mokrejs; D. Janacova; P. Svoboda; V. Vasek	2010	Modelling the Solubility of Films Prepared from Collagen Hydrolysate	Journal of the Society of Leather Technologists and Chemists		Web of Science
Conference Proceedings	M. Mrlik; V. Pavlinek; Q. L. Cheng; P. Saha	2010	SYNTHESIS OF TITANATE/POLYPYRROLE COMPOSITE ROD-LIKE PARTICLES AND THE ROLE OF THE CONDUCTING POLYMER ON ELECTRORHEOLOGICAL EFFICIENCY	12th International Conference on Electro-rheological Fluids and Magnetorheological Suspensions (ERMR)		Web of Science
Conference Proceedings	P. Piyamanocha; T. Sedlacek; M. Polaskova; P. Filip; P. Saha	2010	Rheological Behaviour of Polypropylene Blends utilized in Foaming Process	3rd WSEAS International Conference on Engineering Mechanics, Structures, Engineering Geology/International Conference on Geography and Geology		Web of Science
Journal Article	N. Roy; N. Saha; P. Humpolicek; P. Saha	2010	Permeability and Biocompatibility of Novel Medicated Hydrogel Wound Dressings	Soft Materials	10.1080/1539445x.2010.502955	Web of Science
Journal Article	N. Roy; N. Saha; T. Kitano; P. Saha	2010	Novel Hydrogels of PVP-CMC and Their Swelling Effect on Viscoelastic Properties	Journal of Applied Polymer Science	10.1002/app.32056	Web of Science
Conference Proceedings	M. Sedlacik; V. Pavlinek; P. Saha; P. Svrcinova; P. Filip	2010	THE ROLE OF PARTICLES ANNEALING TEMPERATURE ON MAGNETORHEOLOGICAL EFFECT	12th International Conference on Electro-rheological Fluids and Magnetorheological Suspensions (ERMR)		Web of Science
Journal Article	D. A. Sheehy; H. R. Bohler; K. Richardson	2010	Learning to Teach TGM in a Constructivist Classroom	Research Quarterly for Exercise and Sport		Web of Science
Conference Proceedings	M. Stenicka; V. Pavlínek; P. Sáha; N. V. Blinova; J. Stejskal; O. Quadrat	2010	THE EFFECT OF COMPATIBILITY OF SUSPENSION PARTICLES WITH THE OIL MEDIUM ON ELECTRORHEOLOGICAL EFFICIENCY	12th International Conference on Electro-rheological Fluids and Magnetorheological Suspensions (ERMR)		Web of Science
Journal Article	M. Stenicka; V. Pavlínek; P. Sáha; N. V. Blinova; J. Stejskal; O. Quadrat	2010	Effect of hydrophilicity of polyaniline particles on their electrorheology: Steady flow and dynamic behaviour	Journal of Colloid and Interface Science	10.1016/j.jcis.2010.02.046	Web of Science
Conference Proceedings	M. Stenicka; V. Pavlínek; P. Sáha; P. Ponízil	2010	A NOTE TO SECONDARY ELECTRORHEOLOGICAL PATTERNS	12th International Conference on Electro-rheological Fluids and Magnetorheological Suspensions (ERMR)		Web of Science
Journal Article	P. Svoboda; R. Theravalappil; D. Svobodova; P. Mokrejs; K. Kolomaznik; K. Mori; T. Ougizawa; T. Inoue	2010	Elastic properties of polypropylene/ethylene-octene copolymer blends	Polymer Testing	10.1016/j.polymertesting.2010.05.014	Web of Science
Journal Article	K. C. Vollebregt; H. Wolf; K. Boer; M. F. van der Wal; T. G. M. Vrijkotte; G. J. Bonsel	2010	Does physical activity in leisure time early in pregnancy reduce the incidence of preeclampsia or gestational hypertension?	Acta Obstetricia Et Gynecologica Scandinavica	10.3109/00016340903433982	Web of Science
Journal Article	M. Zatloukal	2010	A simple phenomenological non-Newtonian fluid model	Journal of Non-Newtonian Fluid Mechanics	10.1016/j.jnnfm.2010.02.019	Web of Science
Journal Article	F. Bílek; T. Krízová; M. Lehocky	2011	Preparation of active antibacterial LDPE surface through multistep physicochemical approach: I. Allylamine grafting, attachment of antibacterial agent and antibacterial activity assessment	Colloids and Surfaces B-Biointerfaces	10.1016/j.colsurfb.2011.07.027	Web of Science
Journal Article	B. Hausnerova; T. Kitano; I. Kuritka; J. Prindis; L. Marcanikova	2011	The Role of Powder Particle Size Distribution in the Processability of Powder Injection Molding Compounds	International Journal of Polymer Analysis and Characterization	10.1080/1023666x.2011.547047	Web of Science
Journal Article	B. Hausnerova; L. Marcanikova; P. Filip; P. Saha	2011	Optimization of Powder Injection Molding of Feedstock Based on Aluminum Oxide and Multicomponent Water-Soluble Polymer Binder	Polymer Engineering and Science	10.1002/pen.21928	Web of Science
Journal Article	B. Hausnerova; T. Sedlacek; P. Filip; P. Saha	2011	The effect of powder characteristics on pressure sensitivity of powder injection moulding compounds	Powder Technology	10.1016/j.powtec.2010.08.065	Web of Science
Journal Article	P. Humpolicek; Z. Tvrdon	2011	Realized effect of different selection criteria applied in breeding herds on performance in multiplier herds	Livestock Science	10.1016/j.livsci.2010.10.008	Web of Science
Journal Article	K. Imai; S. Hirata; A. Irie; S. Senju; Y. Ikuta; K. Yokomine; M. Harao; M. Inoue; Y. Tomita; T. Tsunoda; H. Nakagawa; Y. Nakamura; H. Baba; Y. Nishimura	2011	Identification of HLA-A2-restricted CTL epitopes of a novel tumour-associated antigen, KIF20A, overexpressed in pancreatic cancer	British Journal of Cancer	10.1038/sj.bjc.6606052	Web of Science
Journal Article	H. Jiráková; F. Huneau; H. Celle-Jeanton; Z. Hrkal; P. Le Coustumer	2011	Insights into palaeorecharge conditions for European deep aquifers	Hydrogeology Journal	10.1007/s10040-011-0765-7	Web of Science
Journal Article	H. Jiráková; M. Procházka; P. Dedecek; M. Kobr; Z. Hrkal; F. Huneau; P. Le Coustumer	2011	Geothermal assessment of the deep aquifers of the northwestern part of the Bohemian Cretaceous basin, Czech Republic	Geothermics	10.1016/j.geothermics.2011.02.002	Web of Science
Conference Proceedings	A. Kalendova; J. Istvanovic; Tanger Ltd	2011	PUR FOAM MODIFIED BY NANOFILLERS	3rd International Conference on NANOCON		Web of Science
Conference Proceedings	A. Kalendova; J. Zyková; V. Matejka; M. Machovsky; M. Pastorek; J. Malác; Tanger Ltd	2011	PVC KAOLINITE/UREA HYBRIDS	3rd International Conference on NANOCON		Web of Science
Journal Article	Z. Kucekova; J. Mlcek; P. Humpolicek; O. Rop; P. Valasek; P. Saha	2011	Phenolic Compounds from <i>Allium schoenoprasum</i>, <i>Tragopogon pratensis</i> and <i>Rumex acetosa</i> and Their Antiproliferative Effects	Molecules	10.3390/molecules16119207	Web of Science
Journal Article	V. Kuthanová; B. Hausnerová; T. Kitano; M. Lapcíková; P. Sáha	2011	Linear Viscoelastic and Morphological Description of Multiphase Systems Affected by Processing Parameters	Journal of Applied Polymer Science	10.1002/app.29487	Web of Science
Journal Article	P. Mokrejs; P. Svoboda; J. Hrncirik; D. Janacova; V. Vasek	2011	Processing poultry feathers into keratin hydrolysate through alkaline-enzymatic hydrolysis	Waste Management & Research	10.1177/0734242x10370378	Web of Science
Journal Article	R. Moucka; M. Mravcáková; J. Vilcáková; M. Omastová; P. Sáha	2011	Electromagnetic absorption efficiency of polypropylene/montmorillonite/polypyrrole nanocomposites	Materials & Design	10.1016/j.matdes.2010.11.064	Web of Science
Journal Article	J. Ruzicka; M. Dvorackova; M. Koutny	2011	Trichloroethylene Degradation by Two Phenol Utilizing Strains of <i>Comamonas testosteroni</i>	Asian Journal of Chemistry		Web of Science
Journal Article	C. Shiozuka; A. Taguchi; J. Matsuda; Y. Noguchi; T. Kunieda; K. Uchio-Yamada; H. Yoshioka; R. Hamanaka; S. Yano; S. Yokoyama; K. Mannen; A. B. Kulkarni; K. Furukawa; S. Ishii	2011	Increased globotriaosylceramide levels in a transgenic mouse expressing human α1,4-galactosyltransferase and a mouse model for treating Fabry disease	Journal of Biochemistry	10.1093/jb/mvq125	Web of Science
Journal Article	P. Slobodian; P. Riha; A. Lengalova; P. Svoboda; P. Saha	2011	Multi-wall carbon nanotube networks as potential resistive gas sensors for organic vapor detection	Carbon	10.1016/j.carbon.2011.02.020	Web of Science
Journal Article	M. Stenicka; V. Pavlínek; P. Sáha; N. V. Blinova; J. Stejskal; O. Quadrat	2011	Structure changes of electrorheological fluids based on polyaniline particles with various hydrophilicities and time dependence of shear stress and conductivity during flow	Colloid and Polymer Science	10.1007/s00396-010-2357-9	Web of Science
Journal Article	P. Svoboda; S. Poongavalappil; R. Theravalappil; D. Svobodova; P. Mokrejs; K. Kolomaznik; T. Ougizawa; T. Inoue	2011	Cross-Linking of Ethylene-Octene Copolymer (EOC) by Dicumyl Peroxide (DCP)	Journal of Applied Polymer Science	10.1002/app.33655	Web of Science
Journal Article	Y. Tomita; M. Harao; S. Senju; K. Imai; S. Hirata; A. Irie; M. Inoue; Y. Hayashida; K. Yoshimoto; K. Shiraishi; T. Mori; H. Nomori; H. Kohrogi; Y. Nishimura	2011	Peptides derived from human insulin-like growth factor-II mRNA binding protein 3 can induce human leukocyte antigen-A2-restricted cytotoxic T lymphocytes reactive to cancer cells	Cancer Science	10.1111/j.1349-7006.2010.01780.x	Web of Science
Journal Article	P. Humpolicek; Z. Tvrdon; J. Jaros	2012	Impact of wean to standing reflex interval on litter size of sows (Short Communication)	Archiv Fur Tierzucht-Archives of Animal Breeding	10.5194/aab-55-148-2012	Web of Science
Journal Article	L. Jelinková; P. Svoboda; P. Sáha; T. Inoue	2012	Kinetics of coarsening in immiscible poly (ε-caprolactone)/poly(styrene-<i>co</i>-acrylonitrile) blends	Polymer Journal	10.1038/pj.2011.110	Web of Science
Journal Article	Z. Kozubková; M. Rouchal; M. Necas; R. Vícha	2012	Novel Route to 4-(Adamantan-1-yl)quinoline Derivatives Based on the Friedlander Condensation	Helvetica Chimica Acta	10.1002/hlca.201100432	Web of Science
Journal Article	P. Mokrejs; J. Hrncirik; D. Janacova; P. Svoboda	2012	Processing of Keratin Waste of Meat Industry	Asian Journal of Chemistry		Web of Science
Journal Article	M. Skalicky; V. Skalická; J. Paterová; M. Rybácková; M. Kvícalová; J. Cvacka; A. Brezinová; J. Kvícala	2012	Ag Complexes of NHC Ligands Bearing Polyfluoroalkyl and/or Polyfluoropolyalkoxy Ponytails. Why Are Polyethers More Fluorous Than Alkyls?	Organometallics	10.1021/om201062c	Web of Science
Journal Article	P. Slobodian; P. Riha; P. Saha	2012	A highly-deformable composite composed of an entangled network of electrically-conductive carbon-nanotubes embedded in elastic polyurethane	Carbon	10.1016/j.carbon.2012.03.008	Web of Science
Journal Article	P. Stloukal; P. Kucharczyk; V. Sedlarik; P. Bazant; M. Koutny	2012	Low Molecular Weight Poly(lactic acid) Microparticles for Controlled Release of the Herbicide Metazachlor: Preparation, Morphology, and Release Kinetics	Journal of Agricultural and Food Chemistry	10.1021/jf300521j	Web of Science
Journal Article	T. Takahashi; H. Matsuzaki; S. Tomizawa; E. Okamura; T. Ichiyanagi; A. Fukamizu; H. Sasaki; K. Tanimoto	2012	Sequences in the <i>H19</i> ICR that are transcribed as small RNA in oocytes are dispensable for methylation imprinting in YAC transgenic mice	Gene	10.1016/j.gene.2012.07.062	Web of Science
Journal Article	P. Vltavská; V. Kaspárková; R. Janis; L. Bunková	2012	Antifungal and antibacterial effects of 1-monocaprylin on textile materials	European Journal of Lipid Science and Technology	10.1002/ejlt.201100229	Web of Science
Journal Article	F. Bílek; K. Sulovská; M. Lehocky; P. Sáha; P. Humpolícek; M. Mozetic; I. Junkar	2013	Preparation of active antibacterial LDPE surface through multistep physicochemical approach II: Graft type effect on antibacterial properties	Colloids and Surfaces B-Biointerfaces	10.1016/j.colsurfb.2012.08.026	Web of Science
Journal Article	E. Okamura; H. Matsuzaki; A. Fukamizu; K. Tanimoto	2013	The Chicken HS4 Insulator Element Does Not Protect the <i>H19</i> ICR from Differential DNA Methylation in Yeast Artificial Chromosome Transgenic Mouse	Plos One	10.1371/journal.pone.0073925	Web of Science
Journal Article	E. Okamura; H. Matsuzaki; R. Sakaguchi; T. Takahashi; A. Fukamizu; K. Tanimoto	2013	The <i>H19</i> Imprinting Control Region Mediates Preimplantation Imprinted Methylation of Nearby Sequences in Yeast Artificial Chromosome Transgenic Mice	Molecular and Cellular Biology	10.1128/mcb.01003-12	Web of Science
Journal Article	R. Sakaguchi; E. Okamura; H. Matsuzaki; A. Fukamizu; K. Tanimoto	2013	Sox-Oct motifs contribute to maintenance of the unmethylated <i>H19</i> ICR in YAC transgenic mice	Human Molecular Genetics	10.1093/hmg/ddt311	Web of Science
Journal Article	J. Yatsuda; A. Irie; K. Harada; Y. Michibata; H. Tsukamoto; S. Senju; Y. Tomita; A. Yuno; M. Hirayama; M. Abu Sayem; N. Takeda; I. Shibuya; S. Sogo; F. Fujiki; H. Sugiyama; M. Eto; Y. Nishimura	2013	Establishment of HLA-DR4 Transgenic Mice for the Identification of CD4<SUP>+</SUP> T Cell Epitopes of Tumor-Associated Antigens	Plos One	10.1371/journal.pone.0084908	Web of Science
Journal Article	V. Leventakou; T. Roumeliotaki; D. Martinez; H. Barros; A. L. Brantsaeter; M. Casas; M. A. Charles; S. Cordier; M. Eggesbo; M. van Eijsden; F. Forastiere; U. Gehring; E. Govarts; T. I. Halldórsson; W. Hanke; M. Haugen; D. H. M. Heppe; B. Heude; H. M. Inskip; V. W. V. Jaddoe; M. Jansen; C. Kelleher; H. M. Meltzer; F. Merletti; C. Moltó-Puigmartí; M. Mommers; M. Murcia; A. Oliveira; S. F. Olsen; F.…	2014	Fish intake during pregnancy, fetal growth, and gestational length in 19 European birth cohort studies	American Journal of Clinical Nutrition	10.3945/ajcn.113.067421	Web of Science
Journal Article	J. Lossie; C. Köhncke; S. Mahmoodzadeh; W. Steffen; M. Canepari; M. Maffei; M. Taube; O. Larchevêque; P. Baumert; H. Haase; R. Bottinelli; V. Regitz-Zagrosek; I. Morano	2014	Molecular mechanism regulating myosin and cardiac functions by ELC	Biochemical and Biophysical Research Communications	10.1016/j.bbrc.2014.05.142	Web of Science
Journal Article	T. G. M. Sandfort; R. de Graaf; M. ten Have; Y. Ransome; P. Schnabel	2014	Same-Sex Sexuality and Psychiatric Disorders in the Second Netherlands Mental Health Survey and Incidence Study (NEMESIS-2)	Lgbt Health	10.1089/lgbt.2014.0031	Web of Science
Journal Article	Y. Sawada; H. Komori; Y. Tsunoda; M. Shimomura; M. Takahashi; H. Baba; M. Ito; N. Saito; H. Kuwano; I. Endo; Y. Nishimura; T. Nakatsura	2014	Identification of HLA-A2 or HLA-A24-restricted CTL epitopes for potential HSP105-targeted immunotherapy in colorectal cancer	Oncology Reports	10.3892/or.2013.2941	Web of Science
Journal Article	K. Tanimoto; S. Kanafusa; A. Ushiki; H. Matsuzaki; J. Ishida; F. Sugiyama; A. Fukamizu	2014	A mouse renin distal enhancer is essential for blood pressure homeostasis in BAC-rescued <i>renin</i>-null mutant mice	Journal of Receptors and Signal Transduction	10.3109/10799893.2014.908917	Web of Science
Journal Article	K. Gubacs-Collins	2015	The Socratic Gymnasium: Learning Lessons of Life Through Physical Education	Physical Educator-Us		Web of Science
Journal Article	S. Harvey; L. Smith; S. Fairclough; L. Savory; C. Kerr	2015	Investigation of Pupils' Levels of MVPA and VPA During Physical Education Units Focused on Direct Instruction and Tactical Games Models	Physical Educator-Us		Web of Science
Journal Article	P. Humpolícek; Z. Kuceková; V. Kaspárková; J. Pelková; M. Modic; I. Junkar; M. Trchová; P. Bober; J. Stejskal; M. Lehocky	2015	Blood coagulation and platelet adhesion on polyaniline films	Colloids and Surfaces B-Biointerfaces	10.1016/j.colsurfb.2015.06.008	Web of Science
Journal Article	P. Humpolícek; K. A. Radaszkiewicz; V. Kaspárková; J. Stejskal; M. Trchová; Z. Kuceková; H. Vicarová; J. Pacherník; M. Lehocky; A. Minarík	2015	Stem cell differentiation on conducting polyaniline	Rsc Advances	10.1039/c5ra12218j	Web of Science
Journal Article	D. Manas; M. Manas; M. Stanek; M. Ovsik; M. Bednarik; L. Gajzlerova; A. Mizera; J. Navratil; M. Manas	2015	Effect of low Doses Beta Irradiation on Mechanical Properties of Surface Layer of Injection Moulded Polybutylene Terephthalate (PBT)	Kgk-Kautschuk Gummi Kunststoffe		Web of Science
Journal Article	M. Manas; D. Manas; M. Stanek; M. Ovsik; M. Reznicek; L. Gajzlerova; V. Senkerik; A. Skrobak; M. Manas	2015	Effect of Beta Irradiation on Mechanical Properties of Surface Layer of Injection Moulded High Density Polyethylene (HDPE)	Kgk-Kautschuk Gummi Kunststoffe		Web of Science
Journal Article	M. Ruiz; P. Goldblatt; J. Morrison; L. Kukla; J. Svancara; M. Riitta-Järvelin; A. Taanila; M. J. Saurel-Cubizolles; S. Lioret; C. Bakoula; A. Veltsista; D. Porta; F. Forastiere; M. van Eijsden; T. G. M. Vrijkotte; M. Eggesbo; R. A. White; H. Barros; S. Correia; M. Vrijheid; M. Torrent; M. Rebagliato; I. Larrañaga; J. Ludvigsson; ÅO Faresö; D. Hryhorczuk; Y. Antipkin; M. Marmot; H. Pikhart	2015	Mother's education and the risk of preterm and small for gestational age birth: a DRIVERS meta-analysis of 12 European cohorts	Journal of Epidemiology and Community Health	10.1136/jech-2014-205387	Web of Science
Journal Article	L. Smith; S. Harvey; L. Savory; S. Fairclough; S. Kozub; C. Kerr	2015	Physical activity levels and motivational responses of boys and girls: A comparison of direct instruction and tactical games models of games teaching in physical education	European Physical Education Review	10.1177/1356336x14555293	Web of Science
Journal Article	P. Stloukal; S. Pekarová; A. Kalendova; H. Mattausch; S. Laske; C. Holzer; L. Chitu; S. Bodner; G. Maier; M. Slouf; M. Koutny	2015	Kinetics and mechanism of the biodegradation of PLA/clay nanocomposites during thermophilic phase of composting process	Waste Management	10.1016/j.wasman.2015.04.006	Web of Science
Journal Article	J. L. Walton-Fisette; S. A. Mitchell	2015	GAME-CENTERED APPROACHES IN A PETE PROGRAM	Agora Para La Educacion Fisica Y El Deporte		Web of Science
Journal Article	P. R. Whipp; B. Jackson; J. A. Dimmock; J. Soh	2015	The effects of formalized and trained non-reciprocal peer teaching on psychosocial, behavioral, pedagogical, and motor learning outcomes in physical education	Frontiers in Psychology	10.3389/fpsyg.2015.00149	Web of Science
Journal Article	J. Zhang; M. Sun; K. Schulmann; G. C. Zhao; Q. H. Wu; Y. D. Jiang; A. Guy; Y. J. Wang	2015	Distinct deformational history of two contrasting tectonic domains in the Chinese Altai: Their significance in understanding accretionary orogenic process	Journal of Structural Geology	10.1016/j.jsg.2015.02.007	Web of Science
Journal Article	H. H. H. Adams; D. P. Hibar; V. Chouraki; J. L. Stein; P. A. Nyquist; M. E. Rentería; S. Trompet; A. Arias-Vasquez; S. Seshadri; S. Desrivières; A. H. Beecham; N. Jahanshad; K. Wittfeld; S. J. Van der Lee; L. Abramovic; S. Alhusaini; N. Amin; M. Andersson; K. Arfanakis; B. S. Aribisala; N. J. Armstrong; L. Athanasiu; T. Axelsson; A. Beiser; M. Bernard; J. C. Bis; L. M. E. Blanken; S. H. Blanton; …	2016	Novel genetic loci underlying human intracranial volume identified through genome-wide association	Nature Neuroscience	10.1038/nn.4398	Web of Science
Conference Proceedings	M. Bednarik; D. Manas; M. Manas; A. Mizera; M. Reznicek	2016	Effect of Ionizing Beta Radiation on the Mechanical Properties of Poly(ethylene) under Thermal Stress	20th International Conference on Circuits, Systems, Communications and Computers (CSCC)	10.1051/matecconf/20167602019	Web of Science
Journal Article	J. C. Bricker; C. A. Bailey; A. R. Driggers; T. C. McInnis; A. Alami	2016	A NEW METHOD FOR THE EVALUATION AND PREDICTION OF BASE STEALING PERFORMANCE	Journal of Strength and Conditioning Research	10.1519/jsc.0000000000001394	Web of Science
Journal Article	S. Harvey; S. Pill	2016	Comparisons of Academic Researchers' and Physical Education Teachers' Perspectives on the Utilization of the Tactical Games Model	Journal of Teaching in Physical Education	10.1123/jtpe.2016-0085	Web of Science
Journal Article	S. Harvey; S. Pill	2016	Comparison of Researchers and Physical Education Teachers' Perspectives on the Utilization of the Tactical Games Model	Research Quarterly for Exercise and Sport		Web of Science
Journal Article	S. Harvey; M. L. Smith; Y. Song; D. Robertson; R. Brown; L. R. Smith	2016	Gender and School-Level Differences in Students' Moderate and Vigorous Physical Activity Levels When Taught Basketball Through the Tactical Games Model	Journal of Teaching in Physical Education	10.1123/jtpe.2016-0089	Web of Science
Journal Article	E. Hasegawa	2016	Combining the Tactical Games Approach, Cooperative Learning, and the Sport Education Model for Elementary School Physical Education in Japan	Research Quarterly for Exercise and Sport		Web of Science
Journal Article	J. He; H. Jiang; R. Takise; R. Y. Zhu; G. Chen; H. X. Dai; T. G. M. Dhar; J. Shi; H. Zhang; P. T. W. Cheng; J. Q. Yu	2016	Ligand-Promoted Borylation of C(sp<SUP>3</SUP>)-H Bonds with Palladium(II) Catalysts	Angewandte Chemie-International Edition	10.1002/anie.201509996	Web of Science
Journal Article	M. Hirayama; Y. Tomita; A. Yuno; H. Tsukamoto; S. Senju; Y. Imamura; M. Abu Sayem; A. Irie; Y. Yoshitake; D. Fukuma; M. Shinohara; A. Hamada; H. Jonof; E. Yuba; K. Kono; K. Yoshida; T. Tsunoda; H. Nakayama; Y. Nishimura	2016	An oncofetal antigen, IMP-3-derived long peptides induce immune responses of both helper T cells and CTLs	Oncoimmunology	10.1080/2162402x.2015.1123368	Web of Science
Conference Proceedings	V. Janostik; M. Stanek; D. Manas; M. Manas; V. Senkerik	2016	The Influence of runner system on production of injection molds	20th International Conference on Circuits, Systems, Communications and Computers (CSCC)	10.1051/matecconf/20167602022	Web of Science
Journal Article	V. Kaspárková; P. Humpolícek; J. Stejskal; J. Kopecká; Z. Kuceková; R. Moucka	2016	Conductivity, impurity profile, and cytotoxicity of solvent-extracted polyaniline	Polymers for Advanced Technologies	10.1002/pat.3611	Web of Science
Conference Proceedings	Y. Nishitani; J. Mukaida; T. Yamanaka; T. Kajiyama; T. Kitano	2016	Influence of Initial Fiber Length on the Mechanical and Tribological Properties of Hemp Fiber Reinforced Plants-Derived Polyamide 1010 Biomass Composites	32nd International Conference of the Polymer-Processing-Society (PPS)	10.1063/1.5016730	Web of Science
Journal Article	S. Oikawa; Y. Kai; M. Tsuda; H. Ohata; A. Mano; N. Mizoguchi; S. Sugama; T. Nemoto; K. Suzuki; A. Kurabayashi; K. Muramoto; M. Kaneda; Y. Kakinuma	2016	Non-neuronal cardiac cholinergic system influences CNS via the vagus nerve to acquire a stress-refractory propensity	Clinical Science	10.1042/cs20160277	Web of Science
Journal Article	N. Okada; M. Fukunaga; F. Yamashita; D. Koshiyama; H. Yamamori; K. Ohi; Y. Yasuda; M. Fujimoto; Y. Watanabe; N. Yahata; K. Nemoto; D. P. Hibar; T. G. M. van Erp; H. Fujino; M. Isobe; S. Isomura; T. Natsubori; H. Narita; N. Hashimoto; J. Miyata; S. Koike; T. Takahashi; H. Yamasue; K. Matsuo; T. Onitsuka; T. Iidaka; Y. Kawasaki; R. Yoshimura; Y. Watanabe; M. Suzuki; J. A. Turner; M. Takeda; P. M. T…	2016	Abnormal asymmetries in subcortical brain volume in schizophrenia	Molecular Psychiatry	10.1038/mp.2015.209	Web of Science
Conference Proceedings	M. Ovsik; L. Hylova; D. Manas; M. Manas; M. Stanek	2016	Nano-hardness of Electron Beam Irradiated Polyamide 11	20th International Conference on Circuits, Systems, Communications and Computers (CSCC)	10.1051/matecconf/20167602030	Web of Science
Conference Proceedings	M. Ovsik; L. Hylova; D. Manas; M. Manas; M. Stanek	2016	Micro-Hardness of PBT Influenced by Beta Radiation	20th International Conference on Circuits, Systems, Communications and Computers (CSCC)	10.1051/matecconf/20167602024	Web of Science
Journal Article	M. Ruiz; P. Goldblatt; J. Morrison; D. Porta; F. Forastiere; D. Hryhorczuk; Y. Antipkin; M. J. Saurel-Cubizolles; S. Lioret; M. Vrijheid; M. Torrent; C. Iñiguez; I. Larrañaga; C. Bakoula; A. Veltsista; M. van Eijsden; T. G. M. Vrijkotte; L. Andrysková; L. Dusek; H. Barros; S. Correia; M. R. Järvelin; A. Taanila; J. Ludvigsson; T. Faresjö; M. Marmot; H. Pikhart	2016	Impact of Low Maternal Education on Early Childhood Overweight and Obesity in Europe	Paediatric and Perinatal Epidemiology	10.1111/ppe.12285	Web of Science
Journal Article	M. A. Sayem; Y. Tomita; A. Yuno; M. Hirayama; A. Irie; H. Tsukamoto; S. Senju; E. Yuba; T. Yoshikawa; K. Kono; T. Nakatsura; Y. Nishimura	2016	Identification of glypican-3-derived long peptides activating both CD8<SUP>+</SUP> and CD4<SUP>+</SUP> T cells; prolonged overall survival in cancer patients with Th cell response	Oncoimmunology	10.1080/2162402x.2015.1062209	Web of Science
Conference Proceedings	A. Skrobak; V. Janostík; M. Stanek; D. Manas; M. Ovsik; V. Senkerik; M. Reznicek	2016	Mechanical Properties of Injection Molded and Compression Molded Samples from Nature-Butadiene Rubber	20th International Conference on Circuits, Systems, Communications and Computers (CSCC)	10.1051/matecconf/20167602023	Web of Science
Conference Proceedings	M. Stanek; D. Manas; M. Manas; A. Skrobak; V. Janostik; V. Senkerik	2016	Polymer fluidity influenced by type and amount of filler	20th International Conference on Circuits, Systems, Communications and Computers (CSCC)	10.1051/matecconf/20167602020	Web of Science
Journal Article	P. Stloukal; G. Jandikova; M. Koutny; V. Sedlarík	2016	Carbodiimide additive to control hydrolytic stability and biodegradability of PLA	Polymer Testing	10.1016/j.polymertesting.2016.06.007	Web of Science
Journal Article	N. Stratakis; T. Roumeliotaki; E. Oken; H. Barros; M. Basterrechea; M. A. Charles; M. Eggesbo; F. Forastiere; R. Gaillard; U. Gehring; E. Govarts; W. Hanke; B. Heude; N. Iszatt; V. W. Jaddoe; C. Kelleher; M. Mommers; M. Murcia; A. Oliveira; C. Pizzi; K. Polanska; D. Porta; L. Richiardi; S. L. Rifas-Shiman; G. Schoeters; J. Sunyer; C. Thijs; K. Viljoen; M. Vrijheid; T. G. M. Vrijkotte; A. H. Wijga…	2016	Fish Intake in Pregnancy and Child Growth A Pooled Analysis of 15 European and US Birth Cohorts	Jama Pediatrics	10.1001/jamapediatrics.2015.4430	Web of Science
Journal Article	T. G. M. van Erp; D. P. Hibar; J. M. Rasmussen; D. C. Glahn; G. D. Pearlson; O. A. Andreassen; I. Agartz; L. T. Westlye; U. K. Haukvik; A. M. Dale; I. Melle; C. B. Hartberg; O. Gruber; B. Kraemer; D. Zilles; G. Donohoe; S. Kelly; C. McDonald; D. W. Morris; D. M. Cannon; A. Corvin; M. W. J. Machielsen; L. Koenders; L. de Haan; D. J. Veltman; T. D. Satterthwaite; D. H. Wolf; R. C. Gur; R. E. Gur; S…	2016	Subcortical brain volume abnormalities in 2028 individuals with schizophrenia and 2540 healthy controls via the ENIGMA consortium	Molecular Psychiatry	10.1038/mp.2015.63	Web of Science
Journal Article	M. Yang; C. L. Tan; Y. Zhang; N. W. Ke; L. Zeng; A. Li; H. Zhang; J. J. Xiong; Z. H. Guo; B. L. Tian; X. B. Liu	2016	Applications of a novel tumor-grading-metastasis staging system for pancreatic neuroendocrine tumors An analysis of surgical patients from a Chinese institution	Medicine	10.1097/md.0000000000004213	Web of Science
Journal Article	O. Atkinson; S. Harvey	2017	One youth soccer coach's maiden implementation of the Tactical Games Model	Agora Para La Educacion Fisica Y El Deporte	10.24197/aefd.2-3.2017.135-157	Web of Science
Journal Article	J. M. C. Benjumea; E. S. López; J. C. F. Truan	2017	Material Resources for Gross Motor Development in Schoolchildren Aged 6-9	Apunts Educacion Fisica Y Deportes	10.5672/apunts.2014-0983.es.(2017/4).130.05	Web of Science
Conference Proceedings	S. Z. Chen; J. Chen; Q. Jin; Acm	2017	Generating Video Descriptions with Topic Guidance	ACM International Conference on Multimedia Retrieval (ICMR)	10.1145/3078971.3079000	Web of Science
Journal Article	I. Flores; M. M. Hodges; C. Brett; J. Bae	2017	Secondary Students' Perceptions on the Tactical Games Model	Research Quarterly for Exercise and Sport		Web of Science
Journal Article	T. Guadalupe; S. R. Mathias; T. G. M. Vanerp; C. D. Whelan; M. P. Zwiers; Y. Abe; L. Abramovic; I. Agartz; O. A. Andreassen; A. Arias-Vasquez; B. S. Aribisala; N. J. Armstrong; V. Arolt; E. Artiges; R. Ayesa-Arriola; V. G. Baboyan; T. Banaschewski; G. Barker; M. E. Bastin; B. T. Baune; J. Blangero; A. L. W. Bokde; P. S. W. Boedhoe; A. Bose; S. Brem; H. Brodaty; U. Bromberg; S. Brooks; C. Buechel;…	2017	Human subcortical brain asymmetries in 15,847 people worldwide reveal effects of age and sex	Brain Imaging and Behavior	10.1007/s11682-016-9629-z	Web of Science
Journal Article	S. Harvey; A. Gil-Arias; M. L. Smith; L. R. Smith	2017	Middle and Elementary School Students' Changes in Self-Determined Motivation in a Basketball Unit Taught using the Tactical Games Model	Journal of Human Kinetics	10.1515/hukin-2017-0146	Web of Science
Journal Article	S. Harvey; D. Robertson	2017	Moderate to Vigorous Physical Activity in Tactical Games Model Lessons	Research Quarterly for Exercise and Sport		Web of Science
Journal Article	A. Irie; T. Imamura; Y. Michibata; T. Kubo; N. Takeda; I. Shibuya; S. Sogo; K. Araki; Y. Nishimura	2017	Accumulation of HLA-DR4 in Colonic Epithelial Cells Causes Severe Colitis in Homozygous HLA-DR4 Transgenic Mice	Inflammatory Bowel Diseases	10.1097/mib.0000000000001282	Web of Science
Journal Article	M. Kokubo; K. Mitsuda; H. Sugai; S. Ozaki; Y. Minowa; T. Hattori; Y. Hayano; K. Matsubayashi; A. Shimono; S. Sako; M. Doi	2017	Hα Intensity Map of the Repeating Fast Radio Burst FRB 121102 Host Galaxy from Subaru/Kyoto 3DII AO-assisted Optical Integral-field Spectroscopy	Astrophysical Journal	10.3847/1538-4357/aa7b2d	Web of Science
Journal Article	Z. Kuceková; P. Rejmontová; P. Humpolícek; V. Kaspárková; P. Bober; P. Sáha; J. Stejskal	2017	Cytotoxicity of poly(<i>p</i>-phenylenediamine)	Chemical Papers	10.1007/s11696-016-0069-4	Web of Science
Journal Article	M. Kulkarni; I. Junkar; P. Humpolícek; Z. Capáková; K. A. Radaszkiewicz; N. Mikusová; J. Pacherník; M. Lehocky; A. Iglic; M. Hanácková; M. Mozetic	2017	Interaction of nanostructured TiO<sub>2</sub> biointerfaces with stern cells and biofilm-forming bacteria	Materials Science & Engineering C-Materials for Biological Applications	10.1016/j.msec.2017.03.174	Web of Science
Conference Proceedings	J. Novak; P. Chalupa	2017	COMPENSATION OF VALVE DEADZONE USING MIXED INTEGER PREDICTIVE CONTROL	31st European Conference on Modelling and Simulation, ECMS 2017		Web of Science
Journal Article	L. Schmaal; D. P. Hibar; P. G. Sämann; G. B. Hall; B. T. Baune; N. Jahanshad; J. W. Cheung; T. G. M. van Erp; D. Bos; M. A. Ikram; M. Vernooij; W. Niessen; H. Tiemeier; A. Hofman; K. Wittfeld; H. J. Grabe; D. Janowitz; R. Bülow; M. Selonke; H. Völzke; D. Grotegerd; U. Dannlowski; V. Arolt; N. Opel; W. Heindel; H. Kugel; D. Hoehn; M. Czisch; B. Couvy-Duchesne; M. E. Rentería; L. T. Strike; M. J. W…	2017	Cortical abnormalities in adults and adolescents with major depression based on brain scans from 20 cohorts worldwide in the ENIGMA Major Depressive Disorder Working Group	Molecular Psychiatry	10.1038/mp.2016.60	Web of Science
Journal Article	N. Stratakis; T. Roumeliotaki; E. Oken; F. Ballester; H. Barros; M. Basterrechea; S. Cordier; R. de Groot; H. T. den Dekker; L. Duijts; M. Eggesbo; M. P. Fantini; F. Forastiere; U. Gehring; M. Gielen; D. Gori; E. Govarts; H. M. Inskip; N. Iszatt; M. Jansen; C. Kelleher; J. Mehegan; C. Moltó-Puigmartí; M. Mommers; A. Oliveira; S. F. Olsen; F. Pelé; C. Pizzi; D. Porta; L. Richiardi; S. L. Rifas-Shi…	2017	Fish and seafood consumption during pregnancy and the risk of asthma and allergic rhinitis in childhood: a pooled analysis of 18 European and US birth cohorts	International Journal of Epidemiology	10.1093/ije/dyx007	Web of Science
Journal Article	P. M. Thompson; O. A. Andreassen; A. Arias-Vasquez; C. E. Bearden; P. S. Boedhoe; R. M. Brouwer; R. L. Buckner; J. K. Buitelaar; K. B. Bulayeva; D. M. Cannon; R. A. Cohen; P. J. Conrod; A. M. Dale; I. J. Deary; E. L. Dennis; M. A. de Reus; S. Desrivieres; D. Dima; G. Donohoe; S. E. Fisher; J. P. Fouche; C. Francks; S. Frangou; B. Franke; H. Ganjgahi; H. Garavan; D. C. Glahn; H. J. Grabe; T. Guada…	2017	ENIGMA and the individual: Predicting factors that affect the brain in 35 countries worldwide	Neuroimage	10.1016/j.neuroimage.2015.11.057	Web of Science
Journal Article	E. Walton; D. P. Hibar; T. G. M. van Erp; S. G. Potkin; R. Roiz-Santiañez; B. Crespo-Facorro; P. Suarez-Pinilla; N. E. M. Van Haren; S. M. C. de Zwarte; R. S. Kahn; W. Cahn; N. T. Doan; K. N. Jorgensen; T. P. Gurholt; I. Agartz; O. A. Andreassen; L. T. Westlye; I. Melle; A. O. Berg; L. Morch-Johnsen; A. Færden; L. Flyckt; H. Fatouros-Bergman; E. G. Jönsson; R. Hashimoto; H. Yamamori; M. Fukunaga;…	2017	Positive symptoms associate with cortical thinning in the superior temporal gyrus via the ENIGMA Schizophrenia consortium	Acta Psychiatrica Scandinavica	10.1111/acps.12718	Web of Science
Journal Article	Z. A. Contreras; Z. H. Chen; T. Roumeliotaki; I. Annesi-Maesano; N. Baïz; A. von Berg; A. Bergström; S. Crozier; L. Duijts; S. Ekström; E. Eller; M. P. Fantini; H. F. Kjaer; F. Forastiere; B. Gerhard; D. Gori; M. W. Harskamp-van Ginkel; J. Heinrich; C. Iñiguez; H. Inskip; T. Keil; M. Kogevinas; S. Lau; I. Lehmann; D. Maier; E. R. van Meel; M. Mommers; M. Murcia; D. Porta; H. A. Smit; M. Standl; N…	2018	Does early onset asthma increase childhood obesity risk? A pooled analysis of 16 European cohorts	European Respiratory Journal	10.1183/13993003.00504-2018	Web of Science
Journal Article	T. Fiala; D. Manas; M. Manas; L. Gajzlerova	2018	MECHANICAL PROPERTIES OF LOW DENSITY POLYETHYLENE (LDPE) IRRADIATED BY LOW DOSES BETA IRRADIATION MEASUREMENT BY ULTRA NANOINDENATION TEST	Mm Science Journal	10.17973/mmsj.2018_03_201738	Web of Science
Journal Article	M. Hodges; J. Wicke; I. Flores-Marti	2018	Tactical Games Model and Its Effects on Student Physical Activity and Gameplay Performance in Secondary Physical Education	Physical Educator-Us	10.18666/tpe-2018-v75-i1-7551	Web of Science
Journal Article	D. Manas; M. Manas; L. Gajzlerova; M. Mizera	2018	EFFECT OF LOW BETA IRRADIATION DOSE ON MECHANICAL PROPERTIES OF SURFACE LAYER OF INJECTION MOULDED POLYAMIDE 11 (PA 11)	Mm Science Journal	10.17973/mmsj.2018_03_201729	Web of Science
Journal Article	D. Manas; P. Stoklasek; M. Manas; A. Mizera; K. Tomanova; L. Hylova	2018	Effect of Beta Irradiation on mechanical Properties of Surface Layer of Injection Moulded Poly-amide 11	Kgk-Kautschuk Gummi Kunststoffe		Web of Science
Journal Article	H. Matsuzaki; E. Okamura; D. Kuramochi; A. Ushiki; K. Hirakawa; A. Fukamizu; K. Tanimoto	2018	Synthetic DNA fragments bearing ICR <i>cis</i> elements become differentially methylated and recapitulate genomic imprinting in transgenic mice	Epigenetics & Chromatin	10.1186/s13072-018-0207-z	Web of Science
Conference Proceedings	M. Ovsik; L. Hylova; T. Fiala; Iop	2018	The Influence of Process Parameters of Injection on Nano-mechanical Properties of Polypropylene	23rd International Conference on Manufacturing (Manufacturing)	10.1088/1757-899x/448/1/012015	Web of Science
Conference Proceedings	M. Ovsik; L. Hylova; I. Hudec; A. Dockal	2018	Nano-indentation test of electron beam irradiated polyamide 11	22nd International Conference on Circuits, Systems, Communications and Computers (CSCC)	10.1051/matecconf/201821002037	Web of Science
Journal Article	M. Ovsik; M. Stanek; V. Janostik; M. Reznicek	2018	ELECTRON BEAM IRRADIATED POLYAMIDE MEASURED BY INDENTATION HARDNESS	Mm Science Journal	10.17973/mmsj.2018_03_201730	Web of Science
Journal Article	S. Santos; I. Eekhout; E. Voerman; R. Gaillard; H. Barros; M. A. Charles; L. Chatzi; C. Chevrier; G. P. Chrousos; E. Corpeleijn; N. Costet; S. Crozier; M. Doyon; M. Eggesbo; M. P. Fantini; S. Farchi; F. Forastiere; L. Gagliardi; V. Georgiu; K. M. Godfrey; D. Gori; V. Grote; W. Hanke; I. Hertz-Picciotto; B. Heude; M. F. Hivert; D. Hryhorczuk; R. C. Huang; H. Inskip; T. A. Jusko; A. M. Karvonen; B.…	2018	Gestational weight gain charts for different body mass index groups for women in Europe, North America, and Oceania	Bmc Medicine	10.1186/s12916-018-1189-1	Web of Science
Conference Proceedings	V. Senkerik; A. Skrobakt; T. Fiala	2018	Influence of Mixing Recycled Polycarbonate to Charpy Impact Properties at Increased Temperature	22nd International Conference on Circuits, Systems, Communications and Computers (CSCC)	10.1051/matecconf/201821002036	Web of Science
Journal Article	C. Sinclair; L. J. Thornton	2018	Exploring preservice teachers' conceptions after living a hybrid curriculum'"	European Physical Education Review	10.1177/1356336x16669331	Web of Science
Conference Proceedings	A. Skrobak; V. Senkerik; V. Janostik	2018	The Effect of Injection Molding on Physical Properties of EPDM Rubber	22nd International Conference on Circuits, Systems, Communications and Computers (CSCC)	10.1051/matecconf/201821002039	Web of Science
Journal Article	E. Walton; D. P. Hibar; T. G. M. van Erp; S. G. Potkin; R. Roiz-Santianez; B. Crespo-Facorro; P. Suarez-Pinilla; N. E. M. van Haren; S. M. C. de Zwarte; R. S. Kahn; W. Cahn; N. T. Doan; K. N. Jorgensen; T. P. Gurholt; I. Agartz; O. A. Andreassen; L. T. Westlye; I. Melle; A. O. Berg; L. Morch-Johnsen; A. Færden; L. Flyckt; H. Fatouros-Bergman; E. G. Jönsson; R. Hashimoto; H. Yamamori; M. Fukunaga;…	2018	Prefrontal cortical thinning links to negative symptoms in schizophrenia via the ENIGMA consortium	Psychological Medicine	10.1017/s0033291717001283	Web of Science
Journal Article	Q. W. Wang; Y. Hang; J. L. Hu; C. R. Chiu	2018	An alternative metafrontier framework for measuring the heterogeneity of technology	Naval Research Logistics	10.1002/nav.21815	Web of Science
Journal Article	S. M. Williams; J. C. Hannon	2018	Physical Activity Levels in Coed and Same-Sex Physical Education Using the Tactical Games Model	Physical Educator-Us	10.18666/tpe-2018-v75-i3-8103	Web of Science
Journal Article	Ö Alagül; F. Gürsel	2019	Teacher who (cannot) Change: Experimental Processes of Physical Education Teachers by means of Pedagogical Innovations at the time of Their Professional Development	Egitim Ve Bilim-Education and Science	10.15390/eb.2019.8016	Web of Science
Journal Article	G. Battaglia; G. Agrò; A. Palma; M. Alesi	2019	Influence of a specific aquatic adapted physical activity in a child with Autism Spectrum Disorders: A case study	Life Span and Disability		Web of Science
Journal Article	H. Bixby; J. Bentham; B. Zhou; M. Di Cesare; C. J. Paciorek; J. E. Bennett; C. Taddei; G. A. Stevens; A. Rodriguez-Martinez; R. M. Carrillo-Larco; Y. H. Khang; M. Soric; E. W. Gregg; J. J. Miranda; Z. A. Bhutta; S. Savin; M. K. Sophiea; M. L. C. Iurilli; B. D. Solomon; M. J. Cowan; L. M. Riley; G. Danaei; P. Bovet; A. Chirita-Emandi; I. R. Hambleton; A. J. Hayes; N. Ikeda; A. P. Kengne; A. Laxmai…	2019	Rising rural body-mass index is the main driver of the global obesity epidemic in adults	Nature	10.1038/s41586-019-1171-x	Web of Science
Journal Article	J. M. García-Ceberino; S. Feu; S. J. Ibáñez	2019	Comparative Study of Two Intervention Programmes for Teaching Soccer to School-Age Students	Sports	10.3390/sports7030074	Web of Science
Journal Article	B. Günes; E. Yilmaz	2019	The Effect of Tactical Games Approach in Basketball Teaching on Cognitive, Affective and Psychomotor Achievement Levels of High School Students	Egitim Ve Bilim-Education and Science	10.15390/eb.2019.8163	Web of Science
Journal Article	A. Jorcano; M. J. Lubczynska; L. Pierotti; H. Altug; F. Ballester; G. Cesaroni; H. El Marroun; A. Fernández-Somoano; C. Freire; W. Hanke; G. Hoek; J. Ibarluzea; C. Iñiguez; P. W. Jansen; J. Lepeule; I. Markevych; K. Polanska; D. Porta; T. Schikowski; R. Slama; M. Standl; A. Tardon; T. G. M. Vrijkotte; A. von Berg; H. Tiemeier; J. Sunyer; M. Guxens	2019	Prenatal and postnatal exposure to air pollution and emotional and aggressive symptoms in children from 8 European birth cohorts	Environment International	10.1016/j.envint.2019.104927	Web of Science
Journal Article	V. Kaspárková; P. Humpolícek; J. Stejskal; Z. Capáková; P. Bober; K. Skopalová; M. Lehocky	2019	Exploring the Critical Factors Limiting Polyaniline Biocompatibility	Polymers	10.3390/polym11020362	Web of Science
Journal Article	J. Maniwa; S. Fumino; K. Kimura; T. Tanaka; M. Higashi; T. Kishida; O. Mazda; T. Tajiri	2019	Novel mesenchymal stem cell delivery system as targeted therapy against neuroblastoma using the TH-<i>MYCN</i> mouse model	Journal of Pediatric Surgery	10.1016/j.jpedsurg.2019.08.023	Web of Science
Journal Article	C. M. Middeldorp; A. Mahajan; M. Horikoshi; N. R. Robertson; R. N. Beaumont; J. P. Bradfield; M. Bustamante; D. L. Cousminer; F. R. Day; N. M. De Silva; M. Guxens; D. O. Mook-Kanamori; B. St Pourcain; N. M. Warrington; L. S. Adair; E. Ahlqvist; T. S. Ahluwalia; P. Almgren; W. Ang; M. Atalay; J. Auvinen; M. Bartels; J. S. Beckmann; J. R. Bilbao; T. Bond; J. B. Borja; A. Cavadino; P. Charoen; Z. H.…	2019	The Early Growth Genetics (EGG) and EArly Genetics and Lifecourse Epidemiology (EAGLE) consortia: design, results and future prospects	European Journal of Epidemiology	10.1007/s10654-019-00502-9	Web of Science
Journal Article	S. Mintjens; Rjbj Gemke; M. N. M. van Poppel; T. G. M. Vrijkotte; T. J. Roseboom; A. W. van Deutekom	2019	Maternal Prepregnancy Overweight and Obesity Are Associated with Reduced Physical Fitness But Do Not Affect Physical Activity in Childhood: The Amsterdam Born Children and Their Development Study	Childhood Obesity	10.1089/chi.2018.0171	Web of Science
Journal Article	M. Nevoralová; M. Koutny; A. Ujcic; P. Horák; J. Kredatusová; J. Será; L. Ruzek; M. Ruzková; S. Krejcíková; M. Slouf; Z. Krulis	2019	Controlled biodegradability of functionalized thermoplastic starch based materials	Polymer Degradation and Stability	10.1016/j.polymdegradstab.2019.108995	Web of Science
Journal Article	M. Ovsik; M. Reznicek; V. Senkerik; M. Stanek; L. Hylova	2019	THE INFLUENCE OF RADIATION CROSS-LINKING ON MICRO-INDENTATION CREEP AND THE GEL CONTENT OF POLYAMIDE	Mm Science Journal	10.17973/mmsj.2019_03_201861	Web of Science
Journal Article	J. Rodríguez-Negro; L. Falese; J. Yanci	2019	Effects of different balance interventions for primary school students	Journal of Educational Research	10.1080/00220671.2019.1669522	Web of Science
Journal Article	S. Santos; E. Voerman; P. Amiano; H. Barros; L. J. Beilin; A. Bergstrom; M. A. Charles; L. Chatzi; C. Chevrier; G. P. Chrousos; E. Corpeleijn; O. Costa; N. Costet; S. Crozier; G. Devereux; M. Doyon; M. Eggesbo; M. P. Fantini; S. Farchi; F. Forastiere; V. Georgiu; K. M. Godfrey; D. Gori; V. Grote; W. Hanke; I. Hertz-Picciotto; B. Heude; M. F. Hivert; D. Hryhorczuk; R. C. Huang; H. Inskip; A. M. Ka…	2019	Impact of maternal body mass index and gestational weight gain on pregnancy complications: an individual participant data meta-analysis of European, North American and Australian cohorts	Bjog-an International Journal of Obstetrics and Gynaecology	10.1111/1471-0528.15661	Web of Science
Journal Article	E. Voerman; S. Santos; B. P. Golab; P. Amiano; F. Ballester; H. Barros; A. Bergstrom; M. A. Charles; L. Chatzi; C. Chevrier; G. P. Chrousos; E. Corpeleijn; N. Costet; S. Crozier; G. Devereux; M. Eggesbo; S. Ekstrom; M. P. Fantini; S. Farchi; F. Forastiere; V. Georgiu; K. M. Godfrey; D. Gori; V. Grote; W. Hanke; I. Hertz-Picciotto; B. Heude; D. Hryhorczuk; R. C. Huang; H. Inskip; N. Iszatt; A. M. …	2019	Maternal body mass index, gestational weight gain, and the risk of overweight and obesity across childhood: An individual participant data meta-analysis	Plos Medicine	10.1371/journal.pmed.1002744	Web of Science
Journal Article	N. M. Warrington; R. N. Beaumont; M. Horikoshi; F. R. Day; O. Helgeland; C. Laurin; J. Bacelis; S. Peng; K. Hao; B. Feenstra; A. R. Wood; A. Mahajan; J. Tyrrell; N. R. Robertson; N. W. Rayner; Z. Qiao; G. H. Moen; M. Vaudel; C. J. Marsit; J. Chen; M. Nodzenski; T. M. Schnurr; M. H. Zafarmand; J. P. Bradfield; N. Grarup; M. N. Kooijman; R. Li-Gao; F. Geller; T. S. Ahluwalia; L. Paternoster; R. Rue…	2019	Maternal and fetal genetic effects on birth weight and their relevance to cardio-metabolic risk factors	Nature Genetics	10.1038/s41588-019-0403-1	Web of Science
Journal Article	P. Fluxa; M. Stanek; M. Ovsik; A. Dockal	2020	POLYOXYMETHYLENE FLOW ENHANCEMENT USING THE ROUGH SURFACE INJECTION MOULD CAVITY	Mm Science Journal	10.17973/mmsj.2020_06_2019018	Web of Science
Journal Article	J. M. García-Ceberino; A. Antúnez; S. Feu; S. J. Ibáñez	2020	Quantification of Internal and External Load in School Football According to Gender and Teaching Methodology	International Journal of Environmental Research and Public Health	10.3390/ijerph17010344	Web of Science
Journal Article	J. M. García-Ceberino; M. G. Gamero; S. Feu; S. J. Ibáñez	2020	Experience as a Determinant of Declarative and Procedural Knowledge in School Football	International Journal of Environmental Research and Public Health	10.3390/ijerph17031063	Web of Science
Journal Article	J. M. García-Ceberino; M. G. Gamero; S. Feu; S. J. Ibáñez	2020	Differences in Technical and Tactical Learning of Football According to the Teaching Methodology: A Study in an Educational Context	Sustainability	10.3390/su12166554	Web of Science
Journal Article	K. Hirakawa; H. Matsuzaki; K. Tanimoto	2020	Transient establishment of imprinted DNA methylation of transgenic human IC1 sequence in mouse during the preimplantation period	Human Molecular Genetics	10.1093/hmg/ddaa253	Web of Science
Journal Article	Y. Y. Joefrie; M. Aono	2020	Multi-Label Multi-Class Action Recognition With Deep Spatio-Temporal Layers Based on Temporal Gaussian Mixtures	Ieee Access	10.1109/access.2020.3025931	Web of Science
Journal Article	D. Koshiyama; M. Fukunaga; N. Okada; K. Morita; K. Nemoto; K. Usui; H. Yamamori; Y. Yasuda; M. Fujimoto; N. Kudo; H. Azechi; Y. Watanabe; N. Hashimoto; H. Narita; I. Kusumi; K. Ohi; T. Shimada; Y. Kataoka; M. Yamamoto; N. Ozaki; G. Okada; Y. Okamoto; K. Harada; K. Matsuo; H. Yamasue; O. Abe; R. Hashimoto; T. Takahashi; T. Hori; M. Nakataki; T. Onitsuka; L. Holleran; N. Jahanshad; T. G. M. van Erp…	2020	White matter microstructural alterations across four major psychiatric disorders: mega-analysis study in 2937 individuals	Molecular Psychiatry	10.1038/s41380-019-0553-7	Web of Science
Journal Article	M. Ovsik; M. Stanek; A. Dockal; P. Fluxa	2020	IMPROVEMENT OF POLYMER SURFACE LAYER BY ELECTRON RADIATION	Mm Science Journal	10.17973/mmsj.2020_06_2019019	Web of Science
Journal Article	M. Ovsik; M. Stanek; A. Dockal; L. Hylova	2020	UTILIZING INSTRUMENTED HARDNESS TEST TO MEASURE PROPERTIES OF POLYAMIDE SURFACE LAYER	Mm Science Journal	10.17973/mmsj.2020_06_2019020	Web of Science
Journal Article	E. M. Philips; S. Santos; L. Trasande; J. J. Aurrekoetxea; H. Barros; A. von Berg; A. Bergström; P. K. Bird; S. Brescianini; C. N. Chaoimh; M. A. Charles; L. Chatzi; C. Chevrier; G. P. Chrousos; N. Costet; R. Criswell; S. Crozier; M. Eggesbo; M. P. Fantini; S. Farchi; F. Forastiere; Mmhj van Gelder; V. Georgiu; K. M. Godfrey; D. Gori; W. Hanke; B. Heude; D. Hryhorczuk; C. Iñiguez; H. Inskip; A. M…	2020	Changes in parental smoking during pregnancy and risks of adverse birth outcomes and childhood overweight in Europe and North America: An individual participant data meta-analysis of 229,000 singleton births	Plos Medicine	10.1371/journal.pmed.1003182	Web of Science
Journal Article	D. D. Queiroz; J. A. Aguilar; T. G. M. Guimaraes; C. M. Hardman; R. A. Lima; M. J. Duncan; M. A. M. dos Santos; M. V. G. de Barros	2020	Association between body mass index, physical activity and motor competence in children: moderation analysis by different environmental contexts	Annals of Human Biology	10.1080/03014460.2020.1779815	Web of Science
Journal Article	J. Rodríguez-Negro; J. Yanci	2020	Which instructional models influence more on perceived exertion, affective valence, physical activity level, and class time in physical education?	Educational Psychology	10.1080/01443410.2019.1613516	Web of Science
Journal Article	N. M. Santhosh; A. Vasudevan; A. Jurov; A. Korent; P. Slobodian; J. Zavasnik; U. Cvelbar	2020	Improving sensing properties of entangled carbon nanotube-based gas sensors by atmospheric plasma surface treatment	Microelectronic Engineering	10.1016/j.mee.2020.111403	Web of Science
Journal Article	P. Slobodian; P. Riha; H. Kondo; U. Cvelbar; R. Olejnik; J. Matyas; M. Sekine; M. Hori	2020	Transparent elongation and compressive strain sensors based on aligned carbon nanowalls embedded in polyurethane	Sensors and Actuators a-Physical	10.1016/j.sna.2020.111946	Web of Science
Journal Article	S. Vogelezang; J. P. Bradfield; T. S. Ahluwalia; J. A. Curtin; T. A. Lakka; N. Grarup; M. Scholz; P. J. van der Most; C. Monnereau; E. Stergiakouli; A. Heiskala; M. Horikoshi; I. O. Fedko; N. Vilor-Tejedor; D. L. Cousminer; M. Standl; C. R. A. Wang; J. Viikari; F. Geller; C. Iñiguez; N. Pitkänen; A. Chesi; J. Bacelis; L. Yengo; M. Torrent; I. Ntalla; O. Helgeland; S. Selzam; J. M. Vonk; M. H. Zaf…	2020	Novel loci for childhood body mass index and shared heritability with adult cardiometabolic traits	Plos Genetics	10.1371/journal.pgen.1008718	Web of Science
Journal Article	A. M. Alvarez; W. G. V. Sánchez	2021	Offensive technical tactical performance in college soccer players: training proposal Tactical Games Model	Viref-Revista De Educacion Fisica		Web of Science
Journal Article	J. Chen; C. N. Spracklen; G. Marenne; A. Varshney; L. J. Corbin; J. A. Luan; S. M. Willems; Y. Wu; X. S. Zhang; M. Horikoshi; T. S. Boutin; R. Mägi; J. Waage; R. F. Li-Gao; K. H. K. Chan; J. Yao; M. D. Anasanti; A. Y. Chu; A. Claringbould; J. Heikkinen; J. Hong; J. J. Hottenga; S. F. Huo; M. A. Kaakinen; T. Louie; W. März; H. Moreno-Macias; A. Ndungu; S. C. Nelson; I. M. Nolte; K. E. North; C. K.…	2021	The trans-ancestral genomic architecture of glycemic traits	Nature Genetics	10.1038/s41588-021-00852-9	Web of Science
Journal Article	H. J. Faijer-Westerink; M. Stavnsbo; B. A. Hutten; M. Chinapaw; T. G. M. Vrijkotte	2021	Ideal cardiovascular health at age 5-6years and cardiometabolic outcomes in preadolescence	International Journal of Behavioral Nutrition and Physical Activity	10.1186/s12966-021-01090-2	Web of Science
Journal Article	M. G. Gamero; J. M. García-Ceberino; S. J. Ibáñez; S. Feu	2021	Influence of the Pedagogical Model and Experience on the Internal and External Task Load in School Basketball	International Journal of Environmental Research and Public Health	10.3390/ijerph182211854	Web of Science
Journal Article	M. G. Gamero; J. M. García-Ceberino; S. J. Ibáñez; S. Feu	2021	Analysis of Declarative and Procedural Knowledge According to Teaching Method and Experience in School Basketball	Sustainability	10.3390/su13116012	Web of Science
Journal Article	J. M. García-Ceberino; M. G. Gamero; S. Feu; S. J. Ibáñez	2021	perception of competence in football as indicator of the students' intention to be physically active	E-Balonmano Com		Web of Science
Journal Article	M. L. C. Iurilli; B. Zhou; J. E. Bennett; R. M. Carrillo-Larco; M. K. Sophiea; A. Rodriguez-Martinez; H. Bixby; B. D. Solomon; C. Taddei; G. Danaei; M. Di Cesare; G. A. Stevens; L. M. Riley; S. Savin; M. J. Cowan; P. Bovet; A. Damasceno; A. Chirita-Emandi; A. J. Hayes; N. Ikeda; R. Jackson; Y. H. Khang; A. Laxmaiah; J. Liu; J. J. Miranda; O. Saidi; S. Sebert; M. Soric; G. Starc; E. W. Gregg; L. A…	2021	Heterogeneous contributions of change in population distribution of body mass index to change in obesity and underweight NCD Risk Factor Collaboration (NCD-RisC)	Elife	10.7554/eLife.60060	Web of Science
Journal Article	M. Jalbrzikowski; R. A. Hayes; S. J. Wood; D. Nordholm; J. H. Zhou; P. Fusar-Poli; P. J. Uhlhaas; T. Takahashi; G. Sugranyes; Y. B. Kwak; D. H. Mathalon; N. Katagiri; C. I. Hooker; L. Smigielski; T. Colibazzi; E. Via; J. S. Tang; S. Koike; P. E. Rasser; C. Michel; I. Lebedeva; W. T. Hegelstad; C. de la Fuente-Sandoval; J. A. Waltz; R. Mizrahi; C. M. Corcoran; F. Resch; C. K. Tamnes; S. S. Haas; I…	2021	Association of Structural Magnetic Resonance Imaging Measures With Psychosis Onset in Individuals at Clinical High Risk for Developing Psychosis An ENIGMA Working Group Mega-analysis	Jama Psychiatry	10.1001/jamapsychiatry.2021.0638	Web of Science
Journal Article	R. Schembri; R. Coppola; P. Tortella; F. Sgrò	2021	Improving enjoyment during physical education lesson in primary school students	Journal of Human Sport and Exercise	10.14198/jhse.2021.16.Proc2.59	Web of Science
Journal Article	F. Sgrò; R. Coppola; R. Schembri; M. Lipoma	2021	The effects of a tactical games model unit on students' volleyball performances in elementary school	European Physical Education Review	10.1177/1356336x211005806	Web of Science
Journal Article	P. Slobodian; P. Riha; R. Olejnik; J. Matyas	2021	Strengthening Mechanism of Electrothermal Actuation in the Epoxy Composite with an Embedded Carbon Nanotube Nanopaper	Nanomaterials	10.3390/nano11061529	Web of Science
Journal Article	R. Benlikaya; P. Slobodian; P. Riha; H. Puliyalil; U. Cvelbar; R. Olejnik	2022	Ammonia plasma-treated carbon nanotube/epoxy composites and their use in sensing applications	Express Polymer Letters	10.3144/expresspolymlett.2022.7	Web of Science
Journal Article	A. Elhakeem; A. E. Taylor; H. M. Inskip; J. Huang; M. Tafflet; J. L. Vinther; F. Asta; J. S. Erkamp; L. Gagliardi; K. Guerlich; J. Halliday; M. W. Harskamp-van Ginkel; J. R. He; V. W. V. Jaddoe; S. Lewis; G. M. Maher; Y. Manios; T. Mansell; F. P. McCarthy; S. W. McDonald; E. Medda; L. Nisticò; A. P. de Moira; M. Popovic; I. K. M. Reiss; C. Rodrigues; T. Salika; A. Smith; M. A. Stazi; C. Walker; M…	2022	Association of Assisted Reproductive Technology With Offspring Growth and Adiposity From Infancy to Early Adulthood	Jama Network Open	10.1001/jamanetworkopen.2022.22106	Web of Science
Journal Article	S. Feu; J. García-Rubio; S. J. Ibáñez; A. Antúnez	2022	External load of the tasks planned by teachers for learning handball	Plos One	10.1371/journal.pone.0265745	Web of Science
Journal Article	J. M. García-Ceberino; S. Feu; M. G. Gamero; S. J. Ibáñez	2022	Determinant Factors of Achievement Motivation in School Physical Education	Children-Basel	10.3390/children9091366	Web of Science
Journal Article	I. Karakurt; K. Ozaltin; H. Pisteková; D. Vesela; J. Michael-Lindhard; P. Humpolícek; M. Mozetic; M. Lehocky	2022	Effect of Saccharides Coating on Antibacterial Potential and Drug Loading and Releasing Capability of Plasma Treated Polylactic Acid Films	International Journal of Molecular Sciences	10.3390/ijms23158821	Web of Science
Journal Article	T. J. Kim; T. J. Lee; H. S. Song; J. H. Bae	2022	The Tibial Tuberosity-Rotational Angle as a Novel Predisposing Parameter for Patellar Dislocation	Orthopaedic Journal of Sports Medicine	10.1177/23259671221142626	Web of Science
Journal Article	T. N. Nguyen; H. Suzuki; Y. Yoshida; J. I. Ohkubo; T. Wakasugi; T. Kitamura	2022	Decreased CFTR/PPAR? and increased transglutaminase 2 in nasal polyps	Auris Nasus Larynx	10.1016/j.anl.2021.10.006	Web of Science
Journal Article	M. D. G. Portillo; J. M. Garcia-Ceberino; J. R. Rocha; S. J. Ibáñez; S. Feu	2022	Study of three intervention programs for the teaching of basketball at school ages	E-Balonmano Com		Web of Science
Journal Article	J. Rodríguez-Negro; J. Yanci	2022	Effects of two different physical education instructional models on creativity, attention and impulse control among primary school students	Educational Psychology	10.1080/01443410.2021.1988059	Web of Science
Journal Article	F. Sgrò; M. Barca; R. Schembri; R. Coppola; M. Lipoma	2022	Effects of different teaching strategies on students' psychomotor learning outcomes during volleyball lessons	Sport Sciences for Health	10.1007/s11332-021-00850-8	Web of Science
Journal Article	T. Sonoyama; T. Ishino; K. Takemoto; K. Yamato; T. Oda; M. Nishida; Y. Horibe; N. Chikuie; T. Kono; T. Taruya; T. Hamamoto; T. Ueda; S. Takeno	2022	Deep Association between Transglutaminase 1 and Tissue Eosinophil Infiltration Leading to Nasal Polyp Formation and/or Maintenance with Fibrin Polymerization in Chronic Rhinosinusitis with Nasal Polyps	International Journal of Molecular Sciences	10.3390/ijms232112955	Web of Science
Journal Article	A. S. Threatt; K. L. Simonton; T. E. Layne	2022	Motivating Students Through Content and Curriculum Models: Building a Sport Education Tactical Games Model (SETGM) Unit on Spikeball	Journal of Physical Education Recreation and Dance		Web of Science
Journal Article	A. Elhakeem; A. E. Taylor; H. M. Inskip; J. Y. Huang; T. Mansell; C. Rodrigues; F. Asta; S. M. Blaauwendraad; S. E. Haberg; J. Halliday; M. W. Harskamp-van Ginkel; J. R. He; V. W. V. Jaddoe; S. Lewis; G. M. Maher; Y. Manios; F. P. McCarthy; I. K. M. Reiss; F. Rusconi; T. Salika; M. Tafflet; X. Qiu; B. O. Asvold; D. Burgner; J. K. Y. Chan; L. Gagliardi; R. Gaillard; B. Heude; M. C. Magnus; G. Mosc…	2023	Long-term cardiometabolic health in people born after assisted reproductive technology: a multi-cohort analysis	European Heart Journal	10.1093/eurheartj/ehac726	Web of Science
Journal Article	S. Florian; M. Ichou; L. Panico; S. Pinel-Jacquemin; T. G. M. Vrijkotte; M. W. Harskamp-van Ginkel; R. C. Huang; J. Carson; L. S. Rodriguez; M. Subiza-Pérez; M. Vrijheid; S. Fernández-Barrés; T. C. Yang; J. Wright; E. Corpeleijn; M. Cardol; E. Isaevska; C. Moccia; M. N. Kooijman; E. Voerman; V. Jaddoe; M. Welten; E. Spada; M. Rebagliato; A. Beneito; L. Ronfani; M. A. Charles	2023	Differences in birth weight between immigrants' and natives' children in Europe and Australia: a LifeCycle comparative observational cohort study	Bmj Open	10.1136/bmjopen-2022-060932	Web of Science
Journal Article	J. Matsumoto; M. Fukunaga; K. Miura; K. Nemoto; N. Okada; N. Hashimoto; K. Morita; D. Koshiyama; K. Ohi; T. Takahashi; M. Koeda; H. Yamamori; M. Fujimoto; Y. Yasuda; S. Ito; R. Yamazaki; N. Hasegawa; H. Narita; S. Yokoyama; R. Mishima; J. Miyata; Y. Kobayashi; D. Sasabayashi; K. Harada; M. Yamamoto; Y. Hirano; T. Itahashi; M. Nakataki; R. Hashimoto; K. K. Tha; S. Koike; T. Matsubara; G. Okada; R.…	2023	Cerebral cortical structural alteration patterns across four major psychiatric disorders in 5549 individuals	Molecular Psychiatry	10.1038/s41380-023-02224-7	Web of Science
Journal Article	A. Mishra; B. Zhou; A. Rodriguez-Martinez; H. Bixby; R. K. Singleton; R. M. Carrillo-Larco; K. E. Sheffer; C. J. Paciorek; J. E. Bennett; V. Lhoste; M. L. C. Iurilli; M. Di Cesare; J. Bentham; N. H. Phelps; M. K. Sophiea; G. A. Stevens; G. Danaei; M. J. Cowan; S. Savin; L. M. Riley; E. W. Gregg; W. Aekplakorn; N. A. Ahmad; J. L. Baker; A. Chirita-Emandi; F. Farzadfar; G. Fink; M. Heinen; N. Ikeda…	2023	Diminishing benefits of urban living for children and adolescents' growth and development	Nature	10.1038/s41586-023-05772-8	Web of Science
Journal Article	N. Okada; M. Fukunaga; K. Miura; K. Nemoto; J. Matsumoto; N. Hashimoto; M. Kiyota; K. Morita; D. Koshiyama; K. Ohi; T. Takahashi; M. Koeda; H. Yamamori; M. Fujimoto; Y. Yasuda; N. Hasegawa; H. Narita; S. Yokoyama; R. Mishima; T. Kawashima; Y. Kobayashi; D. Sasabayashi; K. Harada; M. Yamamoto; Y. Hirano; T. Itahashi; M. Nakataki; R. I. Hashimoto; K. K. Tha; S. Koike; T. Matsubara; G. Okada; T. G. …	2023	Subcortical volumetric alterations in four major psychiatric disorders: a mega-analysis study of 5604 subjects and a volumetric data-driven approach for classification	Molecular Psychiatry	10.1038/s41380-023-02141-9	Web of Science
Journal Article	D. Schijven; M. C. Postema; M. Fukunaga; J. Matsumoto; K. Miura; S. M. C. de Zwarte; N. E. M. van Haren; W. Cahn; H. E. H. Pol; R. S. Kahn; R. Ayesa-Arriola; V. O. G. de la Foz; D. Tordesillas-Gutierrez; J. Vázquez-Bourgon; B. Crespo-Facorro; D. Alnaes; A. Dahl; L. T. Westlye; I. Agartz; O. A. Andreassen; E. G. Jönsson; P. Kochunov; J. M. Bruggemann; S. V. Catts; P. T. Michie; B. J. Mowry; Y. Qui…	2023	Large- scale analysis of structural brain asymmetries in schizophrenia via the ENIGMA consortium	Proceedings of the National Academy of Sciences of the United States of America	10.1073/pnas.2213880120	Web of Science
Journal Article	Casey, Ashley；Dyson, Ben	2009	The Implementation of Models-Based Practice in Physical Education through Action Research			Eric
Journal Article	Stanley J. Cramer	2011	Using the Tactical Games Approach when Teaching Rugby and Tchoukball			Eric
Journal Article	Klara Gubacs-Collins	2007	Implementing a Tactical Approach through Action Research			Eric
Journal Article	Klara Gubacs-Collins; Edward B. Olsen	2010	Implementing a Tactical Games Approach with Sport Education: A Chronicle			Eric
Journal Article	Stephen Harvey; Shane Pill	2016	Comparisons of Academic Researchers' and Physical Education Teachers' Perspectives on the Utilization of the Tactical Games Model			Eric
Journal Article	Stephen Harvey; Megan L. Smith; Yang Song; David Robertson; Renee Brown; Lindsey R. Smith	2016	Gender and School-Level Differences in Students' Moderate and Vigorous Physical Activity Levels When Taught Basketball through the Tactical Games Mode			Eric
Journal Article	Hyun-Ju Oh; Susan Bullard; Rhonda Hovatter	2011	Speedminton: Using the Tactical Games Model in Secondary Physical Education			Eric
Journal Article	Edward B. Olsen; Courtney Caram; Mark Griffin	2011	Teaching Youth Rugby: Instructional Strategies and Models that Work			Eric
Journal Article	Francesco Sgrò; Roberto Coppola; Rosaria Schembri; Mario Lipoma	2021	The Effects of a Tactical Games Model Unit on Students' Volleyball Performances in Elementary School			Eric
Journal Article	Lindsey Smith; Stephen Harvey; Louise Savory; Stuart Fairclough; Stephen Kozub; Catherine Kerr	2015	Physical Activity Levels and Motivational Responses of Boys and Girls: A Comparison of Direct Instruction and Tactical Games Models of Games Teaching in Physical Education			Eric
Journal Article	Steven Wright; Michael McNeill; Joan Fry; Steven Tan; Clara Tan; Paul Schempp	2006	Implications of Student Teachers' Implementation of a Curricular Innovation			Eric
Journal Article	Derek J. Mohr; J. Scott Townsend	2002	Research to Practice: Using Comprehensive Teaching Models To Enhance Pedagogical Content Knowledge			Eric
Journal Article	Stephen A. Mitchell; Judith L. Oslin; Linda L. Griffin	2003	Sport Foundations for Elementary Physical Education: A Tactical Games Approach			Eric
Journal Article	Yasemin Devecioglu; Ali Riza Akdeniz	2008	An Approach to Develop Physics Student Teachers' Skills of Using Instructional Technology			Eric
Journal Article	Eric J. Carpenter	2010	The Tactical Games Model Sport Experience: An Examination of Student Motivation and Game Performance during an Ultimate Frisbee Unit			Eric
Journal Article	Klara Gubacs-Collins; Edward B. Olsen	2010	Implementing a Tactical Games Approach with Sport Education: A Chronicle			Eric
Journal Article	Stanley J. Cramer	2011	Using the Tactical Games Approach when Teaching Rugby and Tchoukball			Eric
Journal Article	Daniel K. Drost; John R. Todorovich	2013	Enhancing Cognitive Understanding to Improve Fundamental Movement Skills			Eric
Journal Article	Tony Pritchard; Starla McCollum; Jacqueline Sundal; Gavin Colquit	2014	Effect of the Sport Education Tactical Model on Coeducational and Single Gender Game Performance			Eric
Journal Article	Klara Dianna Gubacs-Collins	2015	The Socratic Gymnasium: Learning Lessons of Life through Physical Education			Eric
Journal Article	Stephen Harvey; Lindsey Smith; Stuart Fairclough; Louise Savory; Catherine Kerr	2015	Investigation of Pupils' Levels of MVPA and VPA during Physical Education Units Focused on Direct Instruction and Tactical Games Models			Eric
Journal Article	Athanasia Chatzipanteli; N. Digelidis; C. Karatzoglidis; R. Dean	2016	A Tactical-Game Approach and Enhancement of Metacognitive Behaviour in Elementary School Students			Eric
Journal Article	Stephen Harvey; Shane Pill	2016	Comparisons of Academic Researchers' and Physical Education Teachers' Perspectives on the Utilization of the Tactical Games Mode			Eric
Journal Article	Ferudun Dorak; Lale Yildiz; A. Meliha Canpolat; Yasin Yüzbasioglu; Nilgün Vurgun	2018	A Comparison of the Tactical Game Approach and the Direct Teaching Models in the Teaching of Handball: Cognitive-Psychomotor Field and Game Performance			Eric
Journal Article	Michael Hodges; Jason Wicke; Ismael Flores-Marti	2018	Tactical Games Model and Its Effects on Student Physical Activity and Gameplay Performance in Secondary Physical Education			Eric
Journal Article	Skip M. Williams; James C. Hannon	2018	Physical Activity Levels in Coed and Same-Sex Physical Education Using the Tactical Games Model			Eric
Journal Article	Josune Rodríguez-Negro; Lavinia Falese; Javier Yanci	2019	Effects of Different Balance Interventions for Primary School Students			Eric
Journal Article	Josune Rodríguez-Negro; Javier Yanci	2020	Which Instructional Models Influence More on Perceived Exertion, Affective Valence, Physical Activity Level, and Class Time in Physical Education?			Eric
Journal Article	Jeffrey Lindauer; Clancy Seymour	2021	Like Riding a Bike: Tactical Intentionality in a PETE Curriculum			Eric
Journal Article	Obidiah Atkinson; Jamie Jacob Brunsdon	2022	Changing the Score: Alternative Assessment Strategies and Tools for Sport in Middle School Physical Education			Eric
Journal Article	Josune Rodríguez-Negro; Javier Yanci	2022	Effects of Two Different Physical Education Instructional Models on Creativity, Attention and Impulse Control among Primary School Students			Eric
Journal Article	Ashley S. Threatt; Kelly L. Simonton; Todd E. Layne	2022	Motivating Students through Content and Curriculum Models: Building a Sport Education Tactical Games Model (SETGM) Unit on Spikeball			Eric
Journal Article	Brooke Ward; Vicki Collet; Linda Eilers	2022	Using Published Authors as Mentors to Teach Grammatical Conventions			Eric
Journal Article	Susan Bullard, Rhonda Hovatter, Hyun-Ju Oh	2011	Speedminton: Using the Tactical Games Model in Secondary Physical Education	Strategies	10.1080/08924562.2011.10592130	Taylor & Francis
Journal Article	Klara Gubacs-Collins, Edward B Olsen	2010	Implementing a Tactical Games Approach with Sport Education	Journal of Physical Education, Recreation & Dance	10.1080/07303084.2010.10598447	Taylor & Francis
Journal Article	Todd E Layne, Kelly L Simonton, Ashley S Threatt	2022	Motivating Students Through Content and Curriculum Models: Building a Sport Education Tactical Games Model (SETGM) Unit on Spikeball	Journal of Physical Education, Recreation & Dance	10.1080/07303084.2022.2100533	Taylor & Francis
Journal Article	Stanley J Cramer	2011	Using the Tactical Games Approach when Teaching Rugby and Tchoukball	Strategies	10.1080/08924562.2011.10592137	Taylor & Francis
Journal Article	Josune Rodríguez-Negro, Javier Yanci	2022	Effects of two different physical education instructional models on creativity, attention and impulse control among primary school students	Educational Psychology	10.1080/01443410.2021.1988059	Taylor & Francis
Journal Article	Josune Rodríguez-Negro, Javier Yanci	2020	Which instructional models influence more on perceived exertion, affective valence, physical activity level, and class time in physical education?	Educational Psychology	10.1080/01443410.2019.1613516	Taylor & Francis
Journal Article	Joan M Fry, Michael C McNeill	2010	Physical Education and Health in Singapore Schools	Asia-Pacific Journal of Health, Sport and Physical Education	10.1080/18377122.2010.9730321	Taylor & Francis
Journal Article	Lynn D Housner, K Andrew R Richards, Thomas J Templin	2018	Addressing Physical Education Teacher Socialization Through Standards-based Reform of Physical Education Teacher Education	Quest	10.1080/00336297.2017.1388262	Taylor & Francis
Journal Article	Michael C McNeill, Paul G Schempp, Steven C Wright	2005	Standards and Practice in Asian Physical Education: Standards and Practice for K-12 Physical Education in Singapore	Journal of Physical Education, Recreation & Dance	10.1080/07303084.2005.10609308	Taylor & Francis
Journal Article	Ashley Casey, Ann MacPhail	2018	Adopting a models-based approach to teaching physical education	Physical Education and Sport Pedagogy	10.1080/17408989.2018.1429588	Taylor & Francis
Journal Article	Seth Earl Brown, Doune Macdonald	2011	A lost opportunity? Vocational education in physical education	Physical Education and Sport Pedagogy	10.1080/17408989.2010.535196	Taylor & Francis
Journal Article	Obidiah Atkinson, Jamie Jacob Brunsdon	2022	Changing the Score: Alternative Assessment Strategies and Tools for Sport in Middle School Physical Education	Strategies	10.1080/08924562.2021.2000537	Taylor & Francis
Journal Article	Prithwi Raj Subramaniam	2011	Appropriate Instructional Practices in Elementary Physical Education	Strategies	10.1080/08924562.2011.10590947	Taylor & Francis
Journal Article	Timothy A Brusseau, Christopher D Pfledderer	2021	Associations Among K-12 Student Outcomes, National Standards, and Physical Education Curricular Models: A Systematic Review	Research Quarterly for Exercise and Sport	10.1080/02701367.2020.1849526	Taylor & Francis
Journal Article	Jooyeon Jin, Joonkoo Yun	2010	Evidence-based Practice in Adapted Physical Education	Journal of Physical Education, Recreation & Dance	10.1080/07303084.2010.10598465	Taylor & Francis
Journal Article	Christina Curry, Richard Light, Amanda Mooney	2014	Game Sense as a model for delivering quality teaching in physical education	Asia-Pacific Journal of Health, Sport and Physical Education	10.1080/18377122.2014.868291	Taylor & Francis
Journal Article	Gay L Timken, Hans van der Mars	2009	The effect of case methods on preservice physical education teachers' value orientations	Physical Education and Sport Pedagogy	10.1080/17408980701718459	Taylor & Francis
Journal Article	Jeff McNamee, Gay Timken	2017	Outdoor Pursuits in Physical Education: Lessons from the Trenches	Journal of Physical Education, Recreation & Dance	10.1080/07303084.2016.1270784	Taylor & Francis
Journal Article	Timothy Brusseau, Donetta Cothran, Matthew Ferry, Pamela Hodges Kulinna	2010	Preservice Teachers' Belief Systems Toward Curricular Outcomes for Physical Education	Research Quarterly for Exercise and Sport	10.1080/02701367.2010.10599666	Taylor & Francis
Journal Article	Ang Chen, Catherine D Ennis, Robert Martin, Haichun Sun	2007	Is In-Class Physical Activity at Risk in Constructivist Physical Education?	Research Quarterly for Exercise and Sport	10.1080/02701367.2007.10599449	Taylor & Francis
Journal Article	Amy Aenchbacker, Ronald Davis, Michelle Grenier, David Martinez, Suzanna Rocco-Dillon	2012	Implementing Disability Sports in the General Physical Education Curriculum	Journal of Physical Education, Recreation & Dance	10.1080/07303084.2012.10598778	Taylor & Francis
Journal Article	Ho Jin Chung, Sheikh Omar Mohamad	2018	Foucault's History of the Present: The Birth of the Games Concept Approach in Singapore's Physical Education Curriculum	The International Journal of the History of Sport	10.1080/09523367.2019.1593151	Taylor & Francis
Journal Article	JoEllen Bailey	2008	Rundowns in Physical Education? Try it with the Tactical Approach!	Strategies	10.1080/08924562.2008.10590810	Taylor & Francis
Journal Article	Stephen Harvey, Brendon Hyndman, Shane Pill	2017	Novel research approaches to gauge global teacher familiarity with game-based teaching in physical education: an exploratory #Twitter analysis	Asia-Pacific Journal of Health, Sport and Physical Education	10.1080/18377122.2017.1315953	Taylor & Francis
Journal Article	Sean A Fullerton, Karen Lux Gaudreault, Ian Royce	2023	Implementing Long-Term Athletic Development Within K-12 Physical Education	Journal of Physical Education, Recreation & Dance	10.1080/07303084.2023.2221867	Taylor & Francis
Journal Article	Insook Kim	2017	Teaching Badminton through Play Practice in Physical Education	Journal of Physical Education, Recreation & Dance	10.1080/07303084.2017.1356768	Taylor & Francis
Journal Article	Carol C Irwin, Todd E Layne, Kelly L Simonton	2021	Project-based learning and its potential in physical education: an instructional model inquiry	Curriculum Studies in Health and Physical Education	10.1080/25742981.2020.1862683	Taylor & Francis
Journal Article	Francisco-Javier Castejón, Mario Díaz-Del-Cueto, Juan-Luis Hernández-Álvarez	2012	La estrategia preguntas-respuestas como clave de la enseñanza comprensiva del deporte en Educación Física estudio de casos	Culture and Education	10.1174/113564012802845677	Taylor & Francis
Journal Article	Erin E Centeio, Tim Hopper, Todd R Pennington, K Andrew R Richards, Jennifer L Walton-Fisette	2019	Exploring Future Research in Physical Education: Espousing a Social Justice Perspective	Research Quarterly for Exercise and Sport	10.1080/02701367.2019.1615606	Taylor & Francis
Journal Article	Steven A Henkel	2016	Using Triage Figuratively to Describe Effective Teaching in Physical Education	Journal of Physical Education, Recreation & Dance	10.1080/07303084.2015.1109489	Taylor & Francis
Journal Article	Myung-Ah Lee, Phillip Ward	2009	Generalization of tactics in tag rugby from practice to games in middle school physical education	Physical Education and Sport Pedagogy	10.1080/17408980801974937	Taylor & Francis
Journal Article	Thomas Nathan Trendowski, Amelia Mays Woods	2015	Seven Student-centered Principles for Smart Teaching in Physical Education	Journal of Physical Education, Recreation & Dance	10.1080/07303084.2015.1075923	Taylor & Francis
Journal Article	Swee Chong Ang, Dawn Penney	2013	Promoting social and emotional learning outcomes in physical education: insights from a school-based research project in Singapore	Asia-Pacific Journal of Health, Sport and Physical Education	10.1080/18377122.2013.836768	Taylor & Francis
Journal Article	Laura Alfrey, Justen O'Connor	2020	Critical pedagogy and curriculum transformation in Secondary Health and Physical Education	Physical Education and Sport Pedagogy	10.1080/17408989.2020.1741536	Taylor & Francis
Journal Article	Eishin Teraoka, Emi Yotsumoto	2024	The Educational Value and Implementation Challenges of Teaching Table Tennis in Physical Education	Strategies	10.1080/08924562.2024.2377040	Taylor & Francis
Journal Article	Greet Cardon, Leen Haerens, David Kirk, Ilse de Bourdeaudhuij	2011	Toward the Development of a Pedagogical Model for Health-Based Physical Education	Quest	10.1080/00336297.2011.10483684	Taylor & Francis
Journal Article	Stephen Harvey, Peter Hastie, Shane Pill, Tristan Wallhead	2020	Physical education teachers' perceptions of the successes, constraints, and possibilities associated with implementing the sport education model	Physical Education and Sport Pedagogy	10.1080/17408989.2020.1752650	Taylor & Francis
Journal Article	Karen L Gaudreault, Christopher J Kinder, Kelly Simonton	2020	Structured and Unstructured Contexts in Physical Education: Promoting Activity, Learning and Motivation	Journal of Physical Education, Recreation & Dance	10.1080/07303084.2020.1768181	Taylor & Francis
Journal Article	Lavinia Falese, Josune Rodríguez-Negro, Javier Yanci	2019	Effects of different balance interventions for primary school students	The Journal of Educational Research	10.1080/00220671.2019.1669522	Taylor & Francis
Journal Article	Ruth Chen, Weidong Li, Yilin Li, Hejun Shen, Xiuye Xie	2021	Twenty Years of Intervention Research in School Physical Education in the JTPE and RQES	Research Quarterly for Exercise and Sport	10.1080/02701367.2019.1708236	Taylor & Francis
Journal Article	Alisa James	2006	Creating an Effective Accountability Plan in Physical Education	Strategies	10.1080/08924562.2006.10591209	Taylor & Francis
Journal Article	Jane Shimon	2005	Red Alert: Gender Equity Issues in Secondary Physical Education	Journal of Physical Education, Recreation & Dance	10.1080/07303084.2005.10609304	Taylor & Francis
Journal Article	Laura Frances Chase, Jennifer L Walton-Fisette, Theresa A Walton-Fisette	2017	Captured on film: a critical examination of representations of physical education at the movies	Physical Education and Sport Pedagogy	10.1080/17408989.2017.1294670	Taylor & Francis
Journal Article	Isabel Mesquita, Kevin Morgan, Gethin Thomas	2013	Examining the implementation of a Teaching Games for Understanding approach in junior rugby using a reflective practice design	Sports Coaching Review	10.1080/21640629.2013.855000	Taylor & Francis
Journal Article	Karen M Lux	2010	How to Raise the Status of Physical Education at Your School	Journal of Physical Education, Recreation & Dance	10.1080/07303084.2010.10598527	Taylor & Francis
Journal Article	Rosalie Coolkens, Peter Iserbyt	2020	Content Development as a Function of Content Knowledge Courses in Preservice Physical Education Teachers	International Journal of Kinesiology in Higher Education	10.1080/24711616.2019.1666691	Taylor & Francis
Journal Article	Elizabeth Bracco, Ken Lodewyk, Hayley Morrison	2019	A case study of disengaged adolescent girls' experiences with teaching games for understanding in physical education	Curriculum Studies in Health and Physical Education	10.1080/25742981.2019.1632724	Taylor & Francis
Journal Article	Daniel K Drost, John R Todorovich	2013	Enhancing Cognitive Understanding to Improve Fundamental Movement Skills	Journal of Physical Education, Recreation & Dance	10.1080/07303084.2013.773838	Taylor & Francis
Journal Article	Gerald Griggs, Gavin Ward	2011	Principles of Play: a proposed framework towards a holistic overview of games in primary physical education	Education 3-13	10.1080/03004279.2010.480945	Taylor & Francis
Journal Article	L M García-López, D Gutiérrez	2015	The effects of a sport education season on empathy and assertiveness	Physical Education and Sport Pedagogy	10.1080/17408989.2013.780592	Taylor & Francis
Journal Article	Mike Metzler	2007	Looking for (and Finding) Modern Day Pioneers in Kinesiology and Physical Education in Higher Education	Quest	10.1080/00336297.2007.10483553	Taylor & Francis
Journal Article	Rachel Gurvitch, Mike Metzler	2010	Theory into Practice: Keeping the Purpose in Mind: The Implementation of Instructional Models in Physical Education Settings	Strategies	10.1080/08924562.2010.10590875	Taylor & Francis
Journal Article	Rebecca West Burns, Sara Barnard Flory	2017	Enhancing Practice Through Clinically Rich Methods Courses in Physical Education: Perceptions of Preservice Teachers and Their Cooperating Teachers	The Teacher Educator	10.1080/08878730.2017.1349225	Taylor & Francis
Journal Article	Francis M Kozub, Mary L Kozub	2004	Teaching Combative Sports through Tactics	Journal of Physical Education, Recreation & Dance	10.1080/07303084.2004.10607284	Taylor & Francis
Journal Article	Stephen Harvey, Paul Kinnerk, Mark Lyons, Ciarán MacDonncha	2018	A Review of the Game-Based Approaches to Coaching Literature in Competitive Team Sport Settings	Quest	10.1080/00336297.2018.1439390	Taylor & Francis
Journal Article	Len Almond, David Bunker, Joy Butler, Frowin Fasold, Philip Furley, Linda Griffin, Wolfgang Hillmann, Stefanie Hüttermann, Timo Klein-Soetebier, Stefan König, Daniel Memmert, Stephan Nopp, Marco Rathschlag, Karsten Schul, Sebastian Schwab, Rod Thorpe	2015	Top 10 Research Questions Related to Teaching Games for Understanding	Research Quarterly for Exercise and Sport	10.1080/02701367.2015.1087294	Taylor & Francis
Journal Article	Connie Collier, Judy Oslin	2012	Rethinking the Boundaries: Response	Quest	10.1080/00336297.2012.669317	Taylor & Francis
Journal Article	Greg Forrest, Jan Wright	2007	A social semiotic analysis of knowledge construction and games centred approaches to teaching	Physical Education and Sport Pedagogy	10.1080/17408980701610201	Taylor & Francis
Journal Article	Duarte Araújo, Chris Button, Jia Yi Chow, Keith Davids, Brendan Moy, Ian Renshaw	2016	Why the Constraints-Led Approach is not Teaching Games for Understanding: a clarification	Physical Education and Sport Pedagogy	10.1080/17408989.2015.1095870	Taylor & Francis
Journal Article	John Foley, Daniel Tindall	2011	Assessment Modifications for Students with Disabilities in Sport Education	Journal of Physical Education, Recreation & Dance	10.1080/07303084.2011.10598655	Taylor & Francis
Journal Article	Shane Pill, Steven A Stolz	2016	A narrative approach to exploring TGfU-GS	Sport, Education and Society	10.1080/13573322.2014.890930	Taylor & Francis
Journal Article	Brett Everhart, Kimberly Everhart, Ferman Konukman	2010	Using "Cylinder Ball" to Emphasize Tactics and Critical Thinking in Territorial Sports	Journal of Physical Education, Recreation & Dance	10.1080/07303084.2010.10598443	Taylor & Francis
Journal Article	Tim Hopper	2011	Game-as-teacher: Modification by adaptation in learning through game-play	Asia-Pacific Journal of Health, Sport and Physical Education	10.1080/18377122.2011.9730348	Taylor & Francis
Journal Article	Brendan Moy, Tony Rossi, Scott Russell	2023	Supporting PETE students to implement an alternative pedagogy	Physical Education and Sport Pedagogy	10.1080/17408989.2021.1958178	Taylor & Francis
Journal Article	Jeffrey Lindauer, Clancy Seymour	2021	Like Riding a Bike: Tactical Intentionality in a PETE Curriculum	Journal of Physical Education, Recreation & Dance	10.1080/07303084.2021.1962444	Taylor & Francis
Journal Article	Matthew Curtner-Smith, Shrehan Lynch	2020	Faculty members engaging in transformative PETE: a feminist perspective	Sport, Education and Society	10.1080/13573322.2018.1560255	Taylor & Francis
Journal Article	Lynn E Couturier	2009	Why Did You Cut Me?	Journal of Physical Education, Recreation & Dance	10.1080/07303084.2009.10598393	Taylor & Francis
Journal Article	Sarah Benes, Douglas Ellison, Jennifer L Walton-Fisette, Tammy Wynard	2020	Preparing the Next Generation of Health and Physical Educators through Trauma-Informed Programs	Journal of Physical Education, Recreation & Dance	10.1080/07303084.2020.1811623	Taylor & Francis
Journal Article	Ferman Konukman, Devon Starks	2010	Teaching T-Ball to Young Children	Journal of Physical Education, Recreation & Dance	10.1080/07303084.2010.10598518	Taylor & Francis
Journal Article	David E Belka	2005	Two vs One Keep Away: A Simple Game of Beginning Tactics	Strategies	10.1080/08924562.2005.10591130	Taylor & Francis
Journal Article	Stephen Harvey, Hans van der Mars	2010	Teaching and Assessing Racquet Games Using "Play Practice"	Journal of Physical Education, Recreation & Dance	10.1080/07303084.2010.10598461	Taylor & Francis
Journal Article	Nicholas Skirka	2003	Learning Soccer: Group Tactics	Strategies	10.1080/08924562.2003.10591067	Taylor & Francis
Journal Article	Shane Pill	2014	Game Play: What Does It Mean for Pedagogy to Think Like a Game Developer?	Journal of Physical Education, Recreation & Dance	10.1080/07303084.2013.838119	Taylor & Francis
Journal Article	Phoebe Constantinou	2010	Keeping the Excitement Alive	Journal of Physical Education, Recreation & Dance	10.1080/07303084.2010.10598446	Taylor & Francis
Journal Article	Klara Gubacs-Collins	2007	Implementing a tactical approach through action research	Physical Education and Sport Pedagogy	10.1080/17408980701281987	Taylor & Francis
Journal Article	Joy Butler, Brian Storey	2013	Complexity thinking in PE: game-centred approaches, games as complex adaptive systems, and ecological values	Physical Education and Sport Pedagogy	10.1080/17408989.2011.649721	Taylor & Francis
Journal Article	Ben Dyson, Linda L Griffin, Peter Hastie	2004	Sport Education, Tactical Games, and Cooperative Learning: Theoretical and Pedagogical Considerations	Quest	10.1080/00336297.2004.10491823	Taylor & Francis
Journal Article	Klara Gubacs	2004	ORGANIZED CHAOS: Implementing an Invasion Games Unit	Strategies	10.1080/08924562.2004.10591110	Taylor & Francis
Journal Article	Joshua A Betourne, K Andrew R Richards	2015	Using Autobiographical Essays to Encourage Student Reflection on Socialization Experiences	Journal of Physical Education, Recreation & Dance	10.1080/07303084.2014.988376	Taylor & Francis
Journal Article	ByYilin Li, Weidong Li	2023	Developing Students' Game Competence: Situated Game Teaching through Set Plays	Strategies	10.1080/08924562.2022.2146962	Taylor & Francis
Journal Article	Hyun-Ju Oh	2014	Taekwondo Instructional and Assessment Strategies in Authentic Settings	Journal of Physical Education, Recreation & Dance	10.1080/07303084.2014.857552	Taylor & Francis
Journal Article	Joan M Fry, Mike McNeill, Steven Wright	2009	The tactical approach to teaching games from teaching, learning and mentoring perspectives	Sport, Education and Society	10.1080/13573320902809153	Taylor & Francis
Journal Article	Brian Dauenhauer, Taemin Ha	2021	A Physical Literacy Index: Identifying Students for Intervention Through Standards-Based Assessment	Journal of Physical Education, Recreation & Dance	10.1080/07303084.2021.1948463	Taylor & Francis
Journal Article	Javier Fernandez-Rio	2014	Another Step in Models-based Practice: Hybridizing Cooperative Learning and Teaching for Personal and Social Responsibility	Journal of Physical Education, Recreation & Dance	10.1080/07303084.2014.937158	Taylor & Francis
Journal Article	Ruan J A Jones, Derek M Peters, Remco C J Polman	2009	Physical self-perceptions of adolescents in Years 8, 9 and 10 in independent schools, state comprehensive schools and specialist sport colleges in England	Physical Education and Sport Pedagogy	10.1080/17408980701712122	Taylor & Francis
Journal Article	James D Ressler, K Andrew R Richards	2016	Engaging Preservice Teachers in Context-based, Action-oriented Curriculum Development	Journal of Physical Education, Recreation & Dance	10.1080/07303084.2015.1131215	Taylor & Francis
Journal Article	Jeffrey Colburn, Xiaofen Keating, Rachyl Stephenson	2019	A Push for Professional Development Innovators	Strategies	10.1080/08924562.2019.1637314	Taylor & Francis
Journal Article	Zac Crawford, Stuart Currie, Ajit Korgaokar, Barry Pauwels	2020	Introducing U.S. Soccer Coach Education's Play-Practice-Play Coaching Model	Strategies	10.1080/08924562.2021.1843342	Taylor & Francis
Journal Article	Tamás Csányi, Kevin J Finn, Ferenc Ihász, István Karsai, László Molnár, Zoltán Vass, Gregory J Welk, Weimo Zhu	2015	Overview of the Hungarian National Youth Fitness Study	Research Quarterly for Exercise and Sport	10.1080/02701367.2015.1042823	Taylor & Francis
Journal Article	Starla Mc-Collum, Tony Pritchard	2009	The Sport Education Tactical Model	Journal of Physical Education, Recreation & Dance	10.1080/07303084.2009.10598392	Taylor & Francis
Journal Article	Richard Light, Nathalie Wallian	2008	A Constructivist-Informed Approach to Teaching Swimming	Quest	10.1080/00336297.2008.10483588	Taylor & Francis
Journal Article	Florence Darnis, Lucile Lafont	2015	Cooperative learning and dyadic interactions: two modes of knowledge construction in socio-constructivist settings for team-sport teaching	Physical Education and Sport Pedagogy	10.1080/17408989.2013.803528	Taylor & Francis
Journal Article	Suzan F Ayers, Bonnie Tjeerdsma Blankenship	2010	The Role of PETE in Developing Joy-Oriented Physical Educators	Quest	10.1080/00336297.2010.10483640	Taylor & Francis
Journal Article	Joan M Fry, Michael C Mcneill, Tony Rossi, Clara W K Tan, Steven C Wright	2008	Structuring time and questioning to achieve tactical awareness in games lessons	Physical Education and Sport Pedagogy	10.1080/17408980701345766	Taylor & Francis
Journal Article	Pamela A Bechtel, Mary O'Sullivan, Reginald M Oliver	2001	Implementing Sport Eougation: Staying Sane When Making Change	Strategies	10.1080/08924562.2001.10591528	Taylor & Francis
Journal Article	Gregory Forrest	2015	Systematic assessment of game-centred approach practices - the game-centred approach Assessment Scaffold	Physical Education and Sport Pedagogy	10.1080/17408989.2013.803526	Taylor & Francis
Journal Article	Courtney Caram, Mark Griffin, Edward B Oslen	2011	Teaching Youth Rugby: Instructional strategies and models that work	Strategies	10.1080/08924562.2011.10590955	Taylor & Francis
Journal Article	David Kahan	2003	Islam and Physical Activity: Implications for American Sport and Physical Educators	Journal of Physical Education, Recreation & Dance	10.1080/07303084.2003.10608470	Taylor & Francis
Journal Article	Joseph D Culhane, Timothy D Davis, Scott Johnson, Carla Vidoni	2008	Socci	Journal of Physical Education, Recreation & Dance	10.1080/07303084.2008.10598129	Taylor & Francis
Journal Article	John Haefner, Jayne Jenkins	2011	Task Progression in Early Field-Teaching Experiences	Journal of Physical Education, Recreation & Dance	10.1080/07303084.2011.10598561	Taylor & Francis
Journal Article	Nolan Carey	2023	A Flipped Classroom: The Missing Ingredient to Models-Based Practice?	Journal of Physical Education, Recreation & Dance	10.1080/07303084.2023.2253687	Taylor & Francis
Journal Article	Dennis M Docheff, James C Hannon, Thomas Ratliffe	2006	Tips to Increase Girls' Participation in Flag Football Units	Journal of Physical Education, Recreation & Dance	10.1080/07303084.2006.10597856	Taylor & Francis
Journal Article		2010	Advertiser Index	Journal of Physical Education, Recreation & Dance	10.1080/07303084.2010.10598531	Taylor & Francis
Journal Article	Jerry Landwer	2009	AAHPERD 1986-2009	Journal of Physical Education, Recreation & Dance	10.1080/07303084.2009.10598395	Taylor & Francis
Journal Article		2011	Cover, Original Table of Contents, and Editorial Board	Strategies	10.1080/08924562.2011.10592124	Taylor & Francis
Journal Article	Stephen Harvey, Paul Reid	2014	We're delivering Game Sense ... aren't we?	Sports Coaching Review	10.1080/21640629.2014.967519	Taylor & Francis
Journal Article	Stephen Harvey, Richard L Light, Alain Mouchet	2014	Improving 'at-action' decision-making in team sports through a holistic coaching approach	Sport, Education and Society	10.1080/13573322.2012.665803	Taylor & Francis
Journal Article	JoEllen Bailey, Kath Howarth	2009	Game Shaping - A Tool for Teachers	Strategies	10.1080/08924562.2009.10590819	Taylor & Francis
Journal Article	Rita C G Alfenas, Mauricio G Bara Filho, Felipe G Belfort, Jorge R P Lima, Priscila R N R Lopes, João C B Marins, Toby Mündel, Antonio J Natali, Rafael P da Silva	2012	Pre-game hydration status, sweat loss, and fluid intake in elite Brazilian young male soccer players during competition	Journal of Sports Sciences	10.1080/02640414.2011.623711	Taylor & Francis
Journal Article	Kelsi Archibald, Weiyun Chen, Kristin Hendricks	2011	Assessing pre-service teachers' quality teaching practices	Educational Research and Evaluation	10.1080/13803611.2011.578008	Taylor & Francis
Journal Article	Shawn Ladda	2016	Creating Respectful and Inclusive Environments: The Role of Physical Educators and Coaches	Journal of Physical Education, Recreation & Dance	10.1080/07303084.2016.1131536	Taylor & Francis
Journal Article	Cláudio Filipe Guerreiro Farias, Stephen Harvey, Peter Andrew Hastie, Isabel Maria Ribeiro Mesquita	2019	Effects of situational constraints on students' game-play development over three consecutive Sport Education seasons of invasion games	Physical Education and Sport Pedagogy	10.1080/17408989.2019.1571184	Taylor & Francis
Journal Article	Rita C G Alfenas, Maurício G Bara Filho, Felipe G Belfort, Jorge R P Lima, Priscila R N R Lopes, João C B Marins, Toby Mündel, Antônio J Natali, Rafael P Silva	2011	Fluid balance of elite Brazilian youth soccer players during consecutive days of training	Journal of Sports Sciences	10.1080/02640414.2011.552189	Taylor & Francis
Journal Article	Harry Lehwald, Wendy Piltz, Phillip Ward	2018	Unpacking Games Teaching: What Do Teachers Need to Know?	Journal of Physical Education, Recreation & Dance	10.1080/07303084.2018.1430626	Taylor & Francis
Journal Article	Yun Soo Lee, Harry Lehwald, Phillip Ward	2015	Content Maps: A Teaching and Assessment Tool for Content Knowledge	Journal of Physical Education, Recreation & Dance	10.1080/07303084.2015.1022675	Taylor & Francis
Journal Article	Mary L Henninger, Karen Pagnano-Richardson	2010	Using game play scenarios to go beyond the traditional written test	Strategies	10.1080/08924562.2010.10590917	Taylor & Francis
Journal Article	Jennifer Fisette	2010	Getting to Know Your Students	Journal of Physical Education, Recreation & Dance	10.1080/07303084.2010.10598508	Taylor & Francis
Journal Article	Helena Baert	2015	Technology Strategies to Address Grade-level Outcomes: National Standards 1 and 2	Journal of Physical Education, Recreation & Dance	10.1080/07303084.2015.1064729	Taylor & Francis
Journal Article	Ross Brooker, Linda L Griffin, Kevin Patton	2005	Working towards legitimacy: two decades of teaching games for understanding	Physical Education and Sport Pedagogy	10.1080/17408980500340703	Taylor & Francis
Journal Article	Jennifer L Fisette, Stephen Mitchell	2010	Frameworks for Diagnosing Student Performance Problems in Striking/Fielding and Target Games	Journal of Physical Education, Recreation & Dance	10.1080/07303084.2010.10598528	Taylor & Francis
Journal Article		2006	Research Consortium Program	Research Quarterly for Exercise and Sport	10.1080/02701367.2006.10599343	Taylor & Francis
Journal Article	Lisa A Pleban, Lenny Wiersma	2003	Speedball: The "Oldest New Game Around"	Journal of Physical Education, Recreation & Dance	10.1080/07303084.2003.10608465	Taylor & Francis
Journal Article	Stephen Harvey, Kendall Jarrett	2014	A review of the game-centred approaches to teaching and coaching literature since 2006	Physical Education and Sport Pedagogy	10.1080/17408989.2012.754005	Taylor & Francis
Journal Article		2017	Research Program	Research Quarterly for Exercise and Sport	10.1080/02701367.2017.1295748	Taylor & Francis
Journal Article		2006	Book reviews	Sport, Education and Society	10.1080/13573320600944641	Taylor & Francis
Journal Article	Meliton Adams, Felicia Contreras, Antonio Garcia-Sanchez, Fernando Santos	2006	Airborne total gaseous mercury and exposure in a Venezuelan mining area	International Journal of Environmental Health Research	10.1080/09603120600869315	Taylor & Francis
Journal Article	Simon John Roberts	2011	Teaching Games for Understanding: the difficulties and challenges experienced by participation cricket coaches	Physical Education and Sport Pedagogy	10.1080/17408980903273824	Taylor & Francis
Journal Article	James Paul Gee, Amy Price	2021	Game-Design Teaching and Learning	Strategies	10.1080/08924562.2021.1896928	Taylor & Francis
Journal Article	Mette Krogh Christensen, Dan Nørgaard Laursen, Jan Kahr Sørensen	2011	Situated learning in youth elite football: a Danish case study among talented male under-18 football players	Physical Education and Sport Pedagogy	10.1080/17408989.2010.532782	Taylor & Francis
Journal Article		2016	Peer-Reviewed Oral Presentations	Research Quarterly for Exercise and Sport	10.1080/02701367.2016.1200439	Taylor & Francis
Journal Article		2016	Full Issue PDF, Volume 87, Supplement 1	Research Quarterly for Exercise and Sport	10.1080/02701367.2016.1213610	Taylor & Francis
Journal Article	Christopher J Cushion, Stephen Harvey, Ada N Massa-Gonzalez, Heidi M Wegis	2010	Teaching games for understanding in American high-school soccer: a quantitative data analysis using the game performance assessment instrument	Physical Education and Sport Pedagogy	10.1080/17408980902729354	Taylor & Francis
Journal Article		2007	Pedagogy	Research Quarterly for Exercise and Sport	10.1080/02701367.2007.10762240	Taylor & Francis
Journal Article	Stephen Harvey, Daniel Memmert	2010	Identification of non-specific tactical tasks in invasion games	Physical Education and Sport Pedagogy	10.1080/17408980903273121	Taylor & Francis
Journal Article	Miguel Crespo, Dave Miley, Machar M Reid	2004	Tennis: Applied Examples of a Game-based Teaching Approach	Strategies	10.1080/08924562.2004.10591100	Taylor & Francis
Journal Article	Judith Oslin, Adriano de Souza	2008	A Player-Centered Approach to Coaching	Journal of Physical Education, Recreation & Dance	10.1080/07303084.2008.10598195	Taylor & Francis
Journal Article	Shane Pill, Brendan SueSee	2018	Game-Based Teaching and Coaching as a Toolkit of Teaching Styles	Strategies	10.1080/08924562.2018.1490233	Taylor & Francis
Journal Article		2007	2007 Research Consortium Program Schedule	Research Quarterly for Exercise and Sport	10.1080/02701367.2007.10762226	Taylor & Francis
Journal Article		2006	Lectures and Symposia Peer-Reviewed Abstracts	Research Quarterly for Exercise and Sport	10.1080/02701367.2006.10599346	Taylor & Francis
Journal Article		2017	Full Issue PDF, Volume 88, Supplement 1	Research Quarterly for Exercise and Sport	10.1080/02701367.2017.1301746	Taylor & Francis
Journal Article		2007	Research Consortium Program	Research Quarterly for Exercise and Sport	10.1080/02701367.2007.10599390	Taylor & Francis
Journal Article		2004	Research Consortium Program	Research Quarterly for Exercise and Sport	10.1080/02701367.2004.10609182	Taylor & Francis
Journal Article		2017	Peer-Reviewed Abstracts	Research Quarterly for Exercise and Sport	10.1080/02701367.2017.1295756	Taylor & Francis
Journal Article		2016	Thematic Symposia	Research Quarterly for Exercise and Sport	10.1080/02701367.2016.1200446	Taylor & Francis
Journal Article		2010	Pedagogy	Research Quarterly for Exercise and Sport	10.1080/02701367.2010.10599648	Taylor & Francis
Journal Article		1904	Reviews and Bibliography	American Physical Education Review	10.1080/23267224.1904.10650622	Taylor & Francis
Journal Article		2004	Abstracts-Free Communications and Posters	Research Quarterly for Exercise and Sport	10.1080/02701367.2004.10609185	Taylor & Francis
Journal Article		2019	Peer-Reviewed Abstracts	Research Quarterly for Exercise and Sport	10.1080/02701367.2019.1591919	Taylor & Francis
Journal Article		2019	Full Issue PDF, Volume 90, Supplement 1	Research Quarterly for Exercise and Sport	10.1080/02701367.2019.1603010	Taylor & Francis
Journal Article		2006	Peer-Reviewed Abstracts Research Consortium Grant Abstracts	Research Quarterly for Exercise and Sport	10.1080/02701367.2006.10599347	Taylor & Francis
Journal Article		2023	PEER-REVIEWED ABSTRACTS	Research Quarterly for Exercise and Sport	10.1080/02701367.2023.2179322	Taylor & Francis
Journal Article		2023	Full Issue PDF, Volume 94, Supplement 1	Research Quarterly for Exercise and Sport	10.1080/02701367.2023.2179317	Taylor & Francis
Journal Article		2007	Peer-Reviewed Abstracts	Research Quarterly for Exercise and Sport	10.1080/02701367.2007.10599394	Taylor & Francis
Journal Article		2016	Peer-Reviewed Abstracts	Research Quarterly for Exercise and Sport	10.1080/02701367.2016.1194123	Taylor & Francis
Journal Article		2016	Full Issue PDF, Volume 87, Supplement 2	Research Quarterly for Exercise and Sport	10.1080/02701367.2016.1217725	Taylor & Francis
Journal Article		2011	Peer-Reviewed Abstracts	Research Quarterly for Exercise and Sport	10.1080/02701367.2011.10599740	Taylor & Francis
Journal Article		2009	Peer-Reviewed Abstracts	Research Quarterly for Exercise and Sport	10.1080/02701367.2009.10599542	Taylor & Francis
Journal Article		2024	Full Issue PDF, Volume 95, Supplement 1	Research Quarterly for Exercise and Sport	10.1080/02701367.2024.2313956	Taylor & Francis
Journal Article		2012	Peer-Reviewed Abstracts	Research Quarterly for Exercise and Sport	10.1080/02701367.2012.10599840	Taylor & Francis
Journal Article		2020	Peer-Reviewed Abstracts	Research Quarterly for Exercise and Sport	10.1080/02701367.2020.1761754	Taylor & Francis
Journal Article		2020	Full Issue PDF, Volume 91, Supplement 1	Research Quarterly for Exercise and Sport	10.1080/02701367.2020.1773156	Taylor & Francis
Journal Article		2010	Research Consortium Conference	Research Quarterly for Exercise and Sport	10.1080/02701367.2010.10599636	Taylor & Francis
Journal Article		2018	Peer-Reviewed Abstracts	Research Quarterly for Exercise and Sport	10.1080/02701367.2018.1450043	Taylor & Francis
Journal Article		2018	Full Issue PDF, Volume 89, Supplement 1	Research Quarterly for Exercise and Sport	10.1080/02701367.2018.1453732	Taylor & Francis
Journal Article		2015	Peer-Reviewed Abstracts	Research Quarterly for Exercise and Sport	10.1080/02701367.2015.1049504	Taylor & Francis
Journal Article		2015	Full Issue PDF, Volume 86, Supplement 2	Research Quarterly for Exercise and Sport	10.1080/02701367.2015.1075340	Taylor & Francis
Journal Article		2008	Peer-Reviewed Abstracts	Research Quarterly for Exercise and Sport	10.1080/02701367.2008.10599474	Taylor & Francis
Journal Article	D Gutierrez	2016	Game-Centered Approaches: Different Perspectives, Same Goals-Working Together for Learning	Research Quarterly for Exercise and Sport	10.1080/02701367.2016.1200422	Taylor & Francis
Journal Article	Detlef Urhahne	2020	Learning approaches	Educational Psychology	10.1080/01443410.2020.1755503	Taylor & Francis
Journal Article	Li-Fang Zhang	2022	The functions of non-ability attributes in learning and performance	Educational Psychology	10.1080/01443410.2022.2082703	Taylor & Francis
Journal Article	Arden Alexander, Tracy Meehleib	2001	The Thesaurus for Graphic Materials: Its History, Use, and Future	Cataloging & Classification Quarterly	10.1300/j104v31n03_04	Taylor & Francis
Journal Article	Akiyoshi Fukamizu, Hitomi Matsuzaki, Eiichi Okamura, Ryuuta Sakaguchi, Takuya Takahashi, Keiji Tanimoto	2013	The H19 Imprinting Control Region Mediates Preimplantation Imprinted Methylation of Nearby Sequences in Yeast Artificial Chromosome Transgenic Mice	Molecular and Cellular Biology	10.1128/mcb.01003-12	Taylor & Francis
Journal Article	R Giulianotti, D Macdonald, J A Mangan, D Mcardle	2001	Book reviews	Culture, Sport, Society	10.1080/713999805	Taylor & Francis
Journal Article	Hisanori Aoyama, James Douglas Engel, Akiyoshi Fukamizu, Keiko Hirota, Yasuhiro Kon, Takayuki Oishi, Akane Omori, Tomoko Saito, Taku Shimizu, Takeshi Sugaya, Akiko Sugiura, Keiji Tanimoto	2005	Identification of cis-Regulatory Sequences in the Human Angiotensinogen Gene by Transgene Coplacement and Site-Specific Recombination	Molecular and Cellular Biology	10.1128/mcb.25.8.2938-2945.2005	Taylor & Francis
Journal Article	Akiyoshi Fukamizu, Junji Ishida, Sumiyo Kanafusa, Hitomi Matsuzaki, Fumihiro Sugiyama, Keiji Tanimoto, Aki Ushiki	2014	A mouse renin distal enhancer is essential for blood pressure homeostasis in BAC-rescued renin-null mutant mice	Journal of Receptors and Signal Transduction	10.3109/10799893.2014.908917	Taylor & Francis
Journal Article	Andrew D Campbell, James Douglas Engel, Akiyoshi Fukamizu, Hitomi Matsuzaki, Motoshi Shimotsuma, Osamu Tanabe, Keiji Tanimoto	2007	Linear Distance from the Locus Control Region Determines ε-Globin Transcriptional Activity	Molecular and Cellular Biology	10.1128/mcb.00602-07	Taylor & Francis
Journal Article	Shoichi Date, Akiyoshi Fukamizu, Keiko Hirota, Yasuhiro Kon, Takayuki Oishi, Tomoko Saito, Yoko Shimamoto, Takeshi Sugaya, Keiji Tanimoto	2010	A nuclear receptor, hepatocyte nuclear factor 4, differently contributes to the human and mouse angiotensinogen promoter activities	Journal of Receptors and Signal Transduction	10.3109/10799893.2010.505240	Taylor & Francis
Journal Article	M Dzuráková, D Honek, R Klepárníková, K Osičková, M Špano	2022	The Application of Cluster Analysis and Scaling Analysis Methods for the Assessment of Dams in Terms of Heritage Preservation	International Journal of Architectural Heritage	10.1080/15583058.2021.1899338	Taylor & Francis
Journal Article		1978	Public Relations	Journal of Physical Education and Recreation	10.1080/00971170.1978.10622236	Taylor & Francis
Journal Article	Allen A Champagne, Douglas J Cook, Justin Fernandez, Samantha J Holdsworth, Tae-Rin Lee, Poul Nielsen, Vickie Shim, Maryam Tayebi, Alan Wang	2021	The role of diffusion tensor imaging in characterizing injury patterns on athletes with concussion and subconcussive injury: a systematic review	Brain Injury	10.1080/02699052.2021.1895313	Taylor & Francis
Journal Article	Akiyoshi Fukamizu, Hitomi Matsuzaki, Eiichi Okamura, Motoshi Shimotsuma, Keiji Tanimoto	2009	A Randomly Integrated Transgenic H19 Imprinting Control Region Acquires Methylation Imprinting Independently of Its Establishment in Germ Cells	Molecular and Cellular Biology	10.1128/mcb.00275-09	Taylor & Francis
Journal Article	Ilja Bernardová, Hana Hudcová, Michal Janáč, Pavel Jurajda, Zdenka Valová	2010	Spatiotemporal trends of heavy metal concentrations in fish of the River Morava (Danube basin)	Journal of Environmental Science and Health, Part A	10.1080/10934529.2010.520605	Taylor & Francis
Journal Article	P H Geil, M Hribova, F Rybnikar	2009	The Effect of Solid Sheet Fillers on Poly-p-Oxybenzoate Polymerization, Crystallization and Structure	Journal of Macromolecular Science, Part B	10.1080/00222340902837709	Taylor & Francis
Journal Article	Daniel Lemus-Delgado	2023	Opening ceremonies and national identity: Beijing 2008 and Tokyo 2020	National Identities	10.1080/14608944.2023.2242792	Taylor & Francis
Journal Article	Jindřiška Bojková, Jan Helešic, Hana Janovská, Tomáš Soldán, Pavel Sroka, Světlana Zahrádková	2009	Distribution and biology of mayflies (Ephemeroptera) of the Czech Republic: present status and perspectives	Aquatic Insects	10.1080/01650420902745539	Taylor & Francis
Journal Article	David L Andrews, Michael D Giardina, Amber L Wiest	2015	Training the Body for Healthism: Reifying Vitality In and Through the Clinical Gaze of the Neoliberal Fitness Club	Review of Education, Pedagogy, and Cultural Studies	10.1080/10714413.2015.988505	Taylor & Francis
Journal Article	Richard Prentice	1988	The Manx TT Races and residents' views: a case assessment of Doxey's "Irridex"	Scottish Geographical Magazine	10.1080/14702548808554774	Taylor & Francis
Journal Article	Chi-Ming Hsieh, Joseph C Miller, Sung Hee Park	2018	Moderating effects of recreation specialization on the quality-value-loyalty chain: a case of the Taroko Gorge Marathon	International Journal of Tourism Sciences	10.1080/15980634.2018.1438102	Taylor & Francis
Journal Article	James Douglas Engel, Akiyoshi Fukamizu, Akane Omori, Osamu Tanabe, Keiji Tanimoto	2005	Adult Stage γ-Globin Silencing Is Mediated by a Promoter Direct Repeat Element	Molecular and Cellular Biology	10.1128/mcb.25.9.3443-3451.2005	Taylor & Francis
Journal Article	Ning Chen, Chao Fang, Xiaopeng Jia, Yadong Li, Yong Li, Hong-An Ma, Shishuai Sun, Bingmin Yan	2016	Studying the effect of hydrogen on diamond growth by adding C10H10Fe under high pressures and high temperatures	High Pressure Research	10.1080/08957959.2015.1129405	Taylor & Francis
Journal Article	Francesco Amaddeo, Bernardo Carpiniello, Manlio Converti, Alice Corona, Carolina Corrias, Andrea Crapanzano, Andrea Fiorillo, Ilaria Frau, Gian Maria Galeazzi, Mirko Manchia, Massimo Mirandola, Roberto Murgia, Pasquale Paribello, Federica Pinna, Paola Piras, Giulia Somaini, Federico Suprani, Antonio Ventriglio, Sabrina el Kacemi	2022	Mental health in transgender individuals: a systematic review	International Review of Psychiatry	10.1080/09540261.2022.2093629	Taylor & Francis
Journal Article	C Nathan Cathcart, Jesse M Lepak, William L Stacy	2014	Tiger muskellunge predation on stocked salmonids intended for recreational fisheries	Lake and Reservoir Management	10.1080/10402381.2014.912701	Taylor & Francis
Journal Article	Roy Panagiotopoulou	2014	The legacies of the Athens 2004 Olympic Games: a bitter-sweet burden	Contemporary Social Science	10.1080/21582041.2013.838297	Taylor & Francis
Journal Article	Neeraj Sharma, Sumit Tripathi	2021	Computer-aided automatic approach for denoising of magnetic resonance images	Computer Methods in Biomechanics and Biomedical Engineering: Imaging & Visualization	10.1080/21681163.2021.1944914	Taylor & Francis
Journal Article	Ersi Filippopoulou	2017	Archaeological Museums and Public Policies in Greece: A Gordian Knot	Museum International	10.1111/muse.12172	Taylor & Francis
Journal Article	Megan Brown, Alisha Dunkle, Lindsay Hixon, Dustin L Jones, Zach Silbernick, Nicole Yoder	2015	The Statistical Content of Elementary School Mathematics Textbooks	Journal of Statistics Education	10.1080/10691898.2015.11889748	Taylor & Francis
Journal Article	Myung-Ja Han, Amy S Jackson, Carole L Palmer, Oksana L Zavalina	2009	Evaluating Descriptive Richness in Collection-Level Metadata	Journal of Library Metadata	10.1080/19386380802627109	Taylor & Francis
Journal Article	Jason Paul Michel, Elias Tzoc	2010	Automated Bulk Uploading of Images and Metadata to Flickr	Journal of Web Librarianship	10.1080/19322909.2010.526397	Taylor & Francis
Journal Article	Mari Holm Ingelsrud	2021	Standard and non-standard working arrangements in Norway - consequences of COVID-19	Labour and Industry	10.1080/10301763.2021.1979449	Taylor & Francis
Journal Article	WALDEMAR KARWOWSKI, ANIL MITAL	1986	Isometric and isokinetic testing of lifting strength of males in teamwork	Ergonomics	10.1080/00140138608967199	Taylor & Francis
Journal Article	Norbert S Baer, Paul N Banks	1985	Indoor air pollution: Effects on cultural and historic materials	International Journal of Museum Management and Curatorship	10.1080/09647778509514946	Taylor & Francis
Journal Article	Jeffrey K Clark, Anthony V Parrillo	1995	Clarifying Prescriptive Messages about HIV: The Case of Long-Term Mutually Monogamous Relationships	Journal of Health Education	10.1080/10556699.1995.10603133	Taylor & Francis
Journal Article	Diane Neal	2008	News Photographers, Librarians, Tags, and Controlled Vocabularies: Balancing the Forces	Journal of Library Metadata	10.1080/19386380802373936	Taylor & Francis
Journal Article	M Azam Ali, K M Idriss Ali, Mubarak A Khan	1995	Effect of Glass Transition Temperature (Tg ) in Thermal and Mechanical Properties of UV-Cured Films	Polymer-Plastics Technology and Engineering	10.1080/03602559508012202	Taylor & Francis
Journal Article	Bethany Johnson, Bob Parker, Page Paulsen Phillips, Marc Schlossberg	2005	How do they get there? A spatial analysis of a 'sprawl school' in Oregon	Planning Practice & Research	10.1080/02697450500414678	Taylor & Francis
Journal Article	Lutz Auerswald, Gerd Gäde, Heather G Marco, T Given Matumba	2022	Distribution of astaxanthin in the spiny lobster Jasus lalandii: trends during biological cycles	Invertebrate Reproduction & Development	10.1080/07924259.2022.2056092	Taylor & Francis
Journal Article	Anna Näslund	2024	Image metadata. From information management to interpretative practice	Museum Management and Curatorship	10.1080/09647775.2022.2073562	Taylor & Francis
Journal Article	R V Nandedkar, G Singh	2003	Indus-1 and Indus-2: Indian synchrotron radiation sources	Synchrotron Radiation News	10.1080/08940880308603052	Taylor & Francis
Journal Article	Edward Johnson	2000	Keeping Cyprus off the agenda: British and American relations at the United Nations, 1954-58	Diplomacy & Statecraft	10.1080/09592290008406178	Taylor & Francis
Journal Article	Igor Lukes	1999	Stalin and Czechoslovakia in 1938-39: An autopsy of a myth	Diplomacy & Statecraft	10.1080/09592299908406124	Taylor & Francis
Journal Article	James Douglas Engel, Gary Felsenfeld, Akiyoshi Fukamizu, Akane Omori, Akiko Sugiura, Keiji Tanimoto	2003	Human β-Globin Locus Control Region HS5Contains CTCF- and Developmental Stage-Dependent Enhancer-BlockingActivity in ErythroidCells	Molecular and Cellular Biology	10.1128/mcb.23.24.8946-8952.2003	Taylor & Francis
Journal Article	J MAZUMDAR, G NOONE	1992	Lifting low-lying loads in the sagittal plane	Ergonomics	10.1080/00140139208967798	Taylor & Francis
Journal Article	Akiyoshi Fukamizu, Hitomi Matsuzaki, Keiji Tanimoto, Aki Ushiki	2018	Homeostatic Response of Mouse renin Gene Transcription in a Hypertensive Environment Is Mediated by a Novel 5' Enhancer	Molecular and Cellular Biology	10.1128/mcb.00566-17	Taylor & Francis
Journal Article		1896	Foreign Periodicals	Royal United Services Institution. Journal	10.1080/03071849609416282	Taylor & Francis
Journal Article	Allene F Hayes	2006	REPORTONTHE ALCTS ELECTRONIC RESOURCES INTEREST GROUP MEETING. AMERICAN LIBRARY ASSOCIATION MIDWINTER MEETING, SAN ANTONIO, JANUARY 2006	Technical Services Quarterly	10.1300/j124v24n02_06	Taylor & Francis
Journal Article	P Filip, A Lengalova, T Sedlacek, P Sáha, M Zatloukal	2004	Pressure dependent viscosity of Surlyn/montmorillonite nanocomposite	Plastics, Rubber and Composites	10.1179/174328904x19994	Taylor & Francis
Journal Article		1999	Abbreviations	Diplomacy & Statecraft	10.1080/09592299908406121	Taylor & Francis
Journal Article	K Brabec, O Hájek, J Jarkovský, J Kokeš, D Němejcová, P Pařil, T Soldán, S Zahrádková	2005	Abiotic stream types and species assemblages: is there any simple linkage? Czech streams and benthic macroinvertebrates as an example	SIL Proceedings, 1922-2010	10.1080/03680770.2005.11902853	Taylor & Francis
Journal Article	I Emri, I Kuritka, N Saha, P Saha, V Sedlarik	2006	Modification of poly(vinyl alcohol) with lactose and calcium lactate: potential filler from dairy industry	Plastics, Rubber and Composites	10.1179/174328906x149682	Taylor & Francis
Journal Article	Thomas Woody	1948	Adult Education in Czechoslovakia	The Journal of Educational Research	10.1080/00220671.1948.10881685	Taylor & Francis
Journal Article	Alexandre Barachant, Rajendra Bhatia, Marco Congedo	2017	Riemannian geometry for EEG-based brain-computer interfaces; a primer and a review	Brain-Computer Interfaces	10.1080/2326263x.2017.1297192	Taylor & Francis
Journal Article	Ana Maria Preoteasa, Ionela Vlase	2017	Romanians' current perception of threat from immigrants in a context of co-ethnic migration: assessing the role of intergroup conflict and active/passive contact	Southeast European and Black Sea Studies	10.1080/14683857.2017.1360250	Taylor & Francis
Journal Article	PAT BURNS, MARK CHRISTON, RICHARD SOMMERFELD	1990	A 2-D MICROSCOPIC SIMULATION OF HEAT AND MASS TRANSPORT IN DRY SNOW	Chemical Engineering Communications	10.1080/00986449008940685	Taylor & Francis
Journal Article	Jeanette A Davy, Donald L Rosenberg, Kenneth J Smith	2012	An empirical analysis of an alternative configuration of the Academic Motivation Scale	Assessment in Education: Principles, Policy & Practice	10.1080/0969594x.2011.608347	Taylor & Francis
Journal Article	Simon Phillips	2008	'Chemists to the Nation': House magazines, locality and health at Boots The Chemists 1919-1939	Management & Organizational History	10.1177/1744935908094087	Taylor & Francis
Journal Article	Rajiv Manohar, Mukti Pande, Shri Singh, Satya Prakash Yadav	2014	Suppression of relaxation modes in dye dispersed SmC* phase	Phase Transitions	10.1080/01411594.2013.808745	Taylor & Francis
Journal Article	Lisa M Butler Harrington	2018	Alternative and Virtual Rurality: Agriculture and The Countryside as Embodied in American Imagination	Geographical Review	10.1111/gere.12245	Taylor & Francis
Journal Article	J Steven Smethers	2002	Pounding Brass for the Associated Press: Delivering News by Telegraph in a Pre-Teletype Era	American Journalism	10.1080/08821127.2002.10677873	Taylor & Francis
Journal Article	Taylor Skelton Smith	2024	A Dicey Situation: A Study of How Controlled Vocabularies Describe Tabletop Roleplaying Games	Cataloging & Classification Quarterly	10.1080/01639374.2024.2308117	Taylor & Francis
Journal Article	I Gregora, S Kamba, J Petzelt	1997	Infrared and raman spectroscopy of ILL-ordered crystals	Phase Transitions	10.1080/01411599708228791	Taylor & Francis
Journal Article	Cheikh Gueye	2003	New information & communication technology use by Muslim Mourides in Senegal	Review of African Political Economy	10.1080/06	Taylor & Francis
Journal Article	Gerard J M van den Aardweg	2011	On the Psychogenesis of Homosexuality	The Linacre Quarterly	10.1179/002436311803888267	Taylor & Francis
Journal Article	Richard L Harlow, Chi-Chang Kao	1996	Industrial applications at the NSLS	Synchrotron Radiation News	10.1080/08940889608602887	Taylor & Francis
Journal Article	Swadesh Kumar Gupta, Shailaja Mahamuni, Rajiv Manohar, Shivani Pandey, Chinmay Phadnis, Dharmendra Pratap Singh, Atul Srivastava, Prachi Tripathi, Tripti Vimal	2014	Cd1-xZnxS/ZnS core/shell quantum dot ferroelectric liquid crystal composite system: analysis of faster optical response and lower operating voltage	Liquid Crystals	10.1080/02678292.2014.951005	Taylor & Francis
Journal Article	Sophie Eberhardt, Martin Pospisil	2022	E-P Heritage Value Assessment Method Proposed Methodology for Assessing Heritage Value of Load-Bearing Structures	International Journal of Architectural Heritage	10.1080/15583058.2021.1901160	Taylor & Francis
Journal Article		1988	Report of the ICONCLASS Workshop, November 2-4, 1987	Visual Resources	10.1080/01973762.1988.9659183	Taylor & Francis
Journal Article	M Hendewerk, G A Somorjai, J E Turner	1984	The Catalyzed Photodissociation of Water	Catalysis Reviews	10.1080/01614948408064731	Taylor & Francis
Journal Article	Kaushlendra Agrahari, Swadesh K Gupta, Sumit Kumar, Rajiv Manohar, Shivani Pandey, Govind Pathak, Dharmendra P Singh, Pankaj K Tripathi, Tripti Vimal	2018	Manifestation of strong magneto-electric dipolar coupling in ferromagnetic nanoparticles-FLC composite: evaluation of time-dependent memory effect	Liquid Crystals	10.1080/02678292.2017.1375564	Taylor & Francis
Journal Article	Frank Marzari	1970	The Bessarabian Microcosm, September 1939 - February 1940	Canadian Slavonic Papers	10.1080/00085006.1970.11091194	Taylor & Francis
Journal Article	Johanna Tuulia Vuorelma	2017	A narrative battle: debating Finland's EU policy during the economic crisis	National Identities	10.1080/14608944.2016.1146879	Taylor & Francis
Journal Article	Richard Rose	2011	Micro-economic Responses to a Macro-economic Crisis: A Pan-European Perspective	Journal of Communist Studies and Transition Politics	10.1080/13523279.2011.595153	Taylor & Francis
Journal Article	Hsi-Huey Liang	1999	China, the Sino-Japanese conflict and the Munich crisis	Diplomacy & Statecraft	10.1080/09592299908406135	Taylor & Francis
Journal Article	H - J Lewerenz	2008	Metal electrodeposition onto (photo)electrochemically prepared nanostructured silicon surfaces: solar applications	Transactions of the IMF	10.1179/174591908x264400	Taylor & Francis
Journal Article	Robert Jan Benink	1985	The constraint-mechanism of the human tarsus	Acta Orthopaedica Scandinavica	10.3109/17453678509154158	Taylor & Francis
Journal Article	H L Vacher	2000	Computational Geology 13 - Geological-Mathematical Activities for College Students in the Journal of Geoscience Education, 1990-1999	Journal of Geoscience Education	10.5408/1089-9995-48.5.682	Taylor & Francis
Journal Article		2003	Annotated Patent Selections	Expert Opinion on Therapeutic Patents	10.1517/13543776.13.7.1045	Taylor & Francis
Journal Article	R Dudde, N Karl, E E Koch, G Schnitzler, E Umbach, V Wüstenhagen, U Zimmermann	2000	NEXAFS and ARUP Spectroscopy of an Organic Single Crystal: α-Perylene	Molecular Crystals and Liquid Crystals Science and Technology. Section A. Molecular Crystals and Liquid Crystals	10.1080/10587250008031046	Taylor & Francis
Journal Article	Hubertus Buchstein, Michael Hein	2009	Randomizing Europe: the lottery as a decision-making procedure for policy creation in the EU	Critical Policy Studies	10.1080/19460170903158081	Taylor & Francis
